# Supplementary material for: Chondrocyte-like cells in nucleus pulposus and articular chondrocytes have similar transcriptomic profiles and are paracrine-regulated by hedgehog from notochordal cells and subchondral bone
Source: Front Cell Dev Biol. 2023 May 15;11:1151947. doi: 10.3389/fcell.2023.1151947 (PMC10225674; doi:10.3389/fcell.2023.1151947)
Supplement: Supplementary file 1 [file Table1.XLSX]

## Sheet: sTable2
Supplemental Table2. Marker genes for each cluster
p_value	fold change (log)	pct.1	pct.2	p_value_adj	cluster	gene
9.47e-221	1.74552	0.983	0.859	4.73e-217	AC-specific	CRTAC1
8.28e-201	2.21314	0.876	0.569	4.14e-197	AC-specific	ASPN
2.86e-198	1.72428	0.979	0.813	1.43e-194	AC-specific	IGFBP6
3.28e-180	1.77548	0.873	0.57	1.64e-176	AC-specific	CILP
2.17e-143	0.95446	0.955	0.762	1.08e-139	AC-specific	SULF2
1.13e-141	1.00205	0.826	0.506	5.66e-138	AC-specific	ISLR
2.94e-133	1.12349	0.842	0.559	1.47e-129	AC-specific	LHFPL6
9.13e-133	0.928283	0.933	0.704	4.57e-129	AC-specific	SEMA3A
2.19e-131	1.04312	1	0.998	1.1e-127	AC-specific	MGP
2.56e-125	0.873	0.982	0.847	1.28e-121	AC-specific	PROCR
2.19e-116	0.875302	0.955	0.792	1.1e-112	AC-specific	PRSS23
2.29e-107	1.21948	0.925	0.72	1.14e-103	AC-specific	LUM
2.54e-107	0.908289	0.871	0.637	1.27e-103	AC-specific	CTSK
3.15e-104	1.57741	0.476	0.218	1.58e-100	AC-specific	GALNT15
3.17e-98	2.28037	0.53	0.261	1.58e-94	AC-specific	NQO1
5.65e-95	2.89256	0.922	0.721	2.83e-91	AC-specific	IGFBP5
3.56e-94	0.681273	0.778	0.519	1.78e-90	AC-specific	CCN6
9.48e-94	0.912443	0.883	0.634	4.74e-90	AC-specific	BMP6
1.83e-93	1.16551	0.884	0.663	9.15e-90	AC-specific	NTN4
5.52e-89	0.786597	0.973	0.831	2.76e-85	AC-specific	THY1
7.59e-88	0.815457	0.881	0.663	3.8e-84	AC-specific	TGFBI
3.85e-84	0.777457	0.859	0.63	1.93e-80	AC-specific	PLTP
6.66e-81	1.09435	0.923	0.715	3.33e-77	AC-specific	SLC7A2
2.5e-80	1.05902	0.732	0.5	1.25e-76	AC-specific	BMPER
1.75e-79	0.8863	0.88	0.683	8.74e-76	AC-specific	CWC27
4.22e-78	0.579314	0.907	0.721	2.11e-74	AC-specific	TSPAN2
2.5e-76	0.632281	1	1	1.25e-72	AC-specific	PRG4
1.1e-74	0.47845	0.871	0.665	5.49e-71	AC-specific	PLBD1
2.59e-74	1.25706	0.675	0.432	1.3e-70	AC-specific	SEMA3D
3.63e-74	0.379633	1	0.998	1.82e-70	AC-specific	INHBA
6.96e-74	2.04151	0.963	0.827	3.48e-70	AC-specific	CYP1B1
9.83e-73	0.918662	0.572	0.331	4.91e-69	AC-specific	LRFN2
6.21e-72	0.885657	0.609	0.364	3.1e-68	AC-specific	CD52
2.68e-71	0.366699	0.746	0.513	1.34e-67	AC-specific	RERG
1.98e-70	1.12879	0.989	0.879	9.91e-67	AC-specific	IER3
5.15e-70	0.528068	0.991	0.91	2.57e-66	AC-specific	GJA1
1.46e-68	0.716026	0.296	0.129	7.31e-65	AC-specific	SLC26A9
3.13e-68	0.746214	0.623	0.37	1.57e-64	AC-specific	NPDC1
1.94e-67	1.46708	0.48	0.24	9.68e-64	AC-specific	MATN4
2.22e-67	0.327685	0.97	0.82	1.11e-63	AC-specific	NINJ1
2.59e-67	0.894598	0.836	0.606	1.3e-63	AC-specific	CAMK2A
2.68e-67	0.339546	0.33	0.147	1.34e-63	AC-specific	DTX3L
9.03e-67	0.515514	0.9	0.73	4.51e-63	AC-specific	COLEC12
3.42e-65	0.385634	0.917	0.708	1.71e-61	AC-specific	KIAA0040
8.36e-65	0.70196	0.706	0.47	4.18e-61	AC-specific	PRRX2
7.94e-64	0.268468	0.903	0.706	3.97e-60	AC-specific	SEMA3E
1.26e-61	0.62342	0.706	0.446	6.32e-58	AC-specific	NKX3-1
1.32e-61	0.714091	0.434	0.22	6.6e-58	AC-specific	TIFA
2.22e-61	0.76508	0.944	0.788	1.11e-57	AC-specific	ABI3BP
7.3e-61	0.964615	0.638	0.387	3.65e-57	AC-specific	OSGIN1
2.65e-60	0.457704	0.685	0.441	1.33e-56	AC-specific	LHFPL2
2.71e-60	0.348786	0.902	0.735	1.35e-56	AC-specific	MMP23B
6.13e-60	0.311864	0.938	0.77	3.06e-56	AC-specific	GLUL
9.17e-60	0.715906	0.716	0.49	4.59e-56	AC-specific	FGF18
2.35e-59	0.396171	0.607	0.359	1.18e-55	AC-specific	IFI16
6.15e-59	0.586161	0.337	0.155	3.07e-55	AC-specific	IL15
1.21e-58	0.441534	0.711	0.474	6.07e-55	AC-specific	RNASEH2C
3.26e-58	1.03936	0.531	0.296	1.63e-54	AC-specific	EGR2
1.95e-57	0.286177	0.911	0.748	9.73e-54	AC-specific	IFI6
2.07e-57	0.581609	0.746	0.516	1.04e-53	AC-specific	FAM110B
2.8e-57	1.39138	0.857	0.635	1.4e-53	AC-specific	TNFRSF11B
3.68e-57	0.663387	0.892	0.69	1.84e-53	AC-specific	FBLN1
1.01e-56	3.02073	0.524	0.319	5.07e-53	AC-specific	MYOC
1.56e-56	0.552053	0.69	0.44	7.8e-53	AC-specific	MRPL9
2.2e-56	0.520041	0.906	0.715	1.1e-52	AC-specific	SLC37A2
3.33e-56	0.665802	0.418	0.205	1.67e-52	AC-specific	TRIM29
1.33e-55	0.805644	0.997	0.953	6.64e-52	AC-specific	SOD2
2.39e-55	0.454948	0.776	0.563	1.19e-51	AC-specific	MAN1A1
7.29e-55	0.275791	0.749	0.524	3.64e-51	AC-specific	TENT5A
9.58e-55	0.311567	0.301	0.129	4.79e-51	AC-specific	PLA2G4C
3.33e-54	0.712797	0.84	0.62	1.66e-50	AC-specific	SLC40A1
3.54e-54	0.642416	0.802	0.587	1.77e-50	AC-specific	ANK2
7.56e-54	0.33359	0.646	0.385	3.78e-50	AC-specific	FHOD1
8.79e-54	0.395253	0.278	0.126	4.4e-50	AC-specific	CORO2A
1.04e-53	0.261246	0.739	0.51	5.19e-50	AC-specific	TMEM47
2.97e-53	0.573725	0.708	0.478	1.49e-49	AC-specific	LIMA1
6.24e-53	1.38086	0.477	0.279	3.12e-49	AC-specific	BDNF
9.91e-53	0.315798	0.859	0.68	4.96e-49	AC-specific	ADIRF
3.73e-52	0.504702	0.766	0.529	1.87e-48	AC-specific	APBB1IP
4.85e-52	0.643815	0.954	0.777	2.43e-48	AC-specific	PID1
1.28e-51	0.363979	0.982	0.864	6.4e-48	AC-specific	KLF6
1.83e-51	0.818425	0.556	0.344	9.14e-48	AC-specific	KAZALD1
5.67e-51	0.862866	0.898	0.722	2.84e-47	AC-specific	NOS2
7.83e-51	0.670975	0.272	0.112	3.92e-47	AC-specific	TMEM61
1.14e-50	0.77748	1	1	5.68e-47	AC-specific	CLU
1.14e-50	1.17469	0.42	0.183	5.71e-47	AC-specific	HYAL1
1.48e-50	1.50503	0.42	0.214	7.42e-47	AC-specific	CALHM2
1.53e-50	0.321941	0.951	0.792	7.65e-47	AC-specific	PNRC1
1.75e-50	2.10283	0.515	0.329	8.74e-47	AC-specific	VCAM1
1.9e-50	0.607835	0.312	0.148	9.48e-47	AC-specific	SENP8
1.96e-50	0.420094	1	0.998	9.8e-47	AC-specific	SOD3
2.07e-50	1.09392	0.476	0.286	1.03e-46	AC-specific	APOL2
2.38e-50	0.435192	0.596	0.359	1.19e-46	AC-specific	MAOB
9.43e-50	0.570727	1	0.991	4.72e-46	AC-specific	COL3A1
1.18e-49	0.617125	0.716	0.483	5.89e-46	AC-specific	ATF5
3.45e-48	0.321683	0.982	0.876	1.73e-44	AC-specific	FHL1
6.31e-48	0.496929	0.629	0.388	3.15e-44	AC-specific	TPD52L1
8.15e-46	0.303715	0.418	0.208	4.08e-42	AC-specific	SLC25A51
9.97e-46	0.72347	0.678	0.471	4.98e-42	AC-specific	AP2S1
2.79e-45	0.628084	0.691	0.464	1.4e-41	AC-specific	PCSK6
3.05e-45	0.562009	0.805	0.575	1.53e-41	AC-specific	PDLIM7
3.91e-45	0.669532	0.741	0.535	1.96e-41	AC-specific	ITGA1
5.04e-45	0.345354	0.793	0.579	2.52e-41	AC-specific	BCL2
7.31e-45	0.262869	0.292	0.132	3.65e-41	AC-specific	EOGT
8.89e-45	0.302379	0.991	0.901	4.44e-41	AC-specific	NUCB2
1.68e-44	0.482818	0.93	0.78	8.38e-41	AC-specific	COL5A1
8.1e-44	0.686662	0.339	0.168	4.05e-40	AC-specific	SULT1C4
8.39e-44	0.557797	0.359	0.198	4.19e-40	AC-specific	KCNJ1
1.03e-43	1.88473	0.368	0.176	5.13e-40	AC-specific	IGFBP4
1.43e-43	0.392882	0.287	0.134	7.16e-40	AC-specific	ZP3
1.65e-43	0.545345	0.972	0.849	8.26e-40	AC-specific	EIF4EBP1
2.67e-43	0.320654	0.384	0.209	1.34e-39	AC-specific	DHFR2
2.94e-43	0.416142	0.445	0.25	1.47e-39	AC-specific	ACD
3.05e-43	0.395605	0.325	0.163	1.52e-39	AC-specific	BMP7
6.63e-43	0.47566	0.626	0.408	3.32e-39	AC-specific	ABHD2
8.88e-43	0.30007	1	0.999	4.44e-39	AC-specific	SERPINA1
1.12e-42	0.963651	0.475	0.269	5.62e-39	AC-specific	HHIP
1.36e-42	0.474227	0.921	0.728	6.78e-39	AC-specific	SRXN1
1.6e-42	0.437783	0.259	0.116	7.98e-39	AC-specific	TNFRSF4
3.13e-42	0.276652	0.681	0.473	1.56e-38	AC-specific	VSIR
3.18e-42	1.1835	0.447	0.267	1.59e-38	AC-specific	CXCL16
5.05e-42	0.447798	0.862	0.669	2.53e-38	AC-specific	NFKBIA
1.02e-41	0.828626	0.39	0.212	5.08e-38	AC-specific	LINGO1
1.19e-41	0.410329	0.548	0.345	5.93e-38	AC-specific	ZFP36L1
1.35e-41	0.69276	0.752	0.546	6.74e-38	AC-specific	CBR1
1.4e-41	0.455186	0.969	0.85	7.02e-38	AC-specific	NBL1
1.8e-41	0.354391	0.632	0.401	8.98e-38	AC-specific	UQCC2
1.95e-41	0.378881	0.399	0.231	9.73e-38	AC-specific	SLC24A4
1.06e-40	0.461226	0.799	0.624	5.3e-37	AC-specific	LSP1
1.24e-40	0.282678	0.697	0.477	6.18e-37	AC-specific	MGAT4B
1.77e-40	0.279006	0.999	0.963	8.84e-37	AC-specific	CRIM1
1.97e-40	0.310665	0.448	0.279	9.86e-37	AC-specific	TAP1
3.17e-40	1.05319	0.913	0.749	1.59e-36	AC-specific	CHI3L1
3.52e-40	0.335847	0.337	0.175	1.76e-36	AC-specific	SIRT6
5.27e-40	0.598554	0.252	0.106	2.63e-36	AC-specific	CCNB3
1.56e-39	0.488467	0.643	0.418	7.79e-36	AC-specific	TGFB1I1
3.11e-39	0.557128	0.817	0.621	1.56e-35	AC-specific	S100A3
3.57e-39	0.558469	0.491	0.285	1.78e-35	AC-specific	LNX1
5.45e-39	1.36086	0.317	0.187	2.73e-35	AC-specific	PSMB9
7.21e-39	1.17593	0.401	0.215	3.61e-35	AC-specific	DEPP1
1.27e-38	0.532535	0.669	0.48	6.37e-35	AC-specific	CD82
2.75e-38	0.348366	0.642	0.424	1.38e-34	AC-specific	LOXL2
3.54e-38	0.343726	0.538	0.333	1.77e-34	AC-specific	DUSP6
6.42e-38	0.350002	0.737	0.504	3.21e-34	AC-specific	P3H2
7.86e-38	0.610166	0.716	0.522	3.93e-34	AC-specific	PLAT
1.45e-37	0.894887	0.518	0.32	7.27e-34	AC-specific	TNNT3
1.49e-37	0.411571	0.295	0.143	7.47e-34	AC-specific	USH1C
3.34e-37	0.307914	0.996	0.951	1.67e-33	AC-specific	SCARA3
7.88e-37	0.370288	0.616	0.398	3.94e-33	AC-specific	HAPLN3
1.09e-36	0.528698	0.396	0.241	5.43e-33	AC-specific	CD34
1.18e-36	0.289247	0.612	0.412	5.92e-33	AC-specific	CCL2
2.26e-36	0.445051	0.997	0.943	1.13e-32	AC-specific	RCAN1
2.63e-36	1.03588	0.627	0.44	1.32e-32	AC-specific	TNFAIP6
5.56e-36	0.352412	0.692	0.474	2.78e-32	AC-specific	TSC22D3
2.4e-35	0.626951	0.261	0.124	1.2e-31	AC-specific	AKR1E2
4.18e-35	0.28721	0.647	0.447	2.09e-31	AC-specific	SCAND1
1.15e-34	0.401921	0.393	0.217	5.73e-31	AC-specific	ORC5
1.4e-34	1.41726	0.45	0.257	7e-31	AC-specific	SPRY1
1.86e-34	0.432211	0.534	0.369	9.3e-31	AC-specific	HLA-F
1.96e-34	1.20358	0.551	0.362	9.8e-31	AC-specific	IGSF21
4.2e-34	0.796891	0.657	0.447	2.1e-30	AC-specific	SH3KBP1
1.31e-33	0.603689	0.326	0.19	6.55e-30	AC-specific	AOC3
4.65e-33	0.257714	0.674	0.47	2.32e-29	AC-specific	MEST
5.25e-33	0.429235	0.628	0.423	2.63e-29	AC-specific	UBTD1
6.13e-33	0.32282	0.735	0.529	3.06e-29	AC-specific	COBL
1.2e-32	0.630165	0.289	0.157	6.01e-29	AC-specific	UBE2L6
1.42e-32	0.452229	0.259	0.132	7.11e-29	AC-specific	EXOC3L4
1.47e-32	0.301131	0.266	0.132	7.37e-29	AC-specific	PHF24
1.52e-32	0.276921	0.817	0.64	7.58e-29	AC-specific	SOCS2
7.3e-32	0.559557	0.809	0.63	3.65e-28	AC-specific	GBP3
1.48e-31	2.083	0.33	0.152	7.39e-28	AC-specific	CD74
1.78e-31	0.335395	0.619	0.42	8.88e-28	AC-specific	TMEM208
5.69e-31	0.587851	0.503	0.33	2.85e-27	AC-specific	SLC48A1
6.32e-31	0.774093	0.507	0.329	3.16e-27	AC-specific	XG
8.74e-31	0.669423	0.352	0.216	4.37e-27	AC-specific	MYLK4
1.69e-30	0.907689	0.418	0.225	8.45e-27	AC-specific	PALMD
3.46e-30	1.03941	0.438	0.288	1.73e-26	AC-specific	NDP
3.72e-30	0.443705	0.335	0.198	1.86e-26	AC-specific	B3GALT4
4.08e-30	0.526185	0.482	0.293	2.04e-26	AC-specific	ZFAT
8.02e-30	0.295619	0.57	0.371	4.01e-26	AC-specific	RASGRP1
8.87e-30	0.749662	0.485	0.31	4.43e-26	AC-specific	SFN
9.81e-30	0.316792	0.287	0.165	4.9e-26	AC-specific	OTUB2
1.52e-29	0.267453	0.68	0.482	7.6e-26	AC-specific	CXCL8
1e-28	0.281201	0.806	0.58	5e-25	AC-specific	SQLE
1.01e-28	0.3503	0.991	0.923	5.07e-25	AC-specific	BIRC2
1.2e-28	0.265585	0.884	0.699	5.99e-25	AC-specific	ATP1B1
6.63e-28	1.66272	0.369	0.214	3.32e-24	AC-specific	F5
6.79e-28	0.324797	0.585	0.4	3.39e-24	AC-specific	MRPS12
7.13e-28	0.301813	0.399	0.223	3.57e-24	AC-specific	INTS5
8.35e-28	0.662441	0.529	0.352	4.18e-24	AC-specific	TNFAIP2
1.03e-27	0.278245	0.965	0.86	5.17e-24	AC-specific	TIMP1
1.11e-27	1.85793	0.448	0.294	5.56e-24	AC-specific	BMP4
2.04e-27	0.415306	0.407	0.252	1.02e-23	AC-specific	TMEM158
2.19e-27	0.316529	0.352	0.214	1.1e-23	AC-specific	FAM83G
4.72e-27	0.517396	0.256	0.144	2.36e-23	AC-specific	FOXR1
6.04e-27	0.528807	0.43	0.254	3.02e-23	AC-specific	CLIP2
7.39e-27	0.383646	0.55	0.374	3.7e-23	AC-specific	HEG1
1.32e-26	1.5325	0.341	0.189	6.59e-23	AC-specific	ADAMTS5
2.09e-26	0.568322	0.303	0.171	1.05e-22	AC-specific	CHRNE
2.77e-26	0.741768	0.262	0.158	1.38e-22	AC-specific	MYO1A
3.62e-26	0.686021	0.312	0.183	1.81e-22	AC-specific	STOX1
3.7e-26	0.401583	0.884	0.713	1.85e-22	AC-specific	MSMO1
4.51e-26	0.623178	0.986	0.922	2.26e-22	AC-specific	CLEC3A
4.56e-26	0.318566	0.472	0.291	2.28e-22	AC-specific	RFLNB
6.26e-26	1.07768	0.29	0.16	3.13e-22	AC-specific	FKBP1B
7.93e-26	0.3941	0.467	0.289	3.96e-22	AC-specific	CD83
8.67e-26	0.270236	0.69	0.513	4.34e-22	AC-specific	DPH2
1.09e-25	0.338365	0.514	0.351	5.47e-22	AC-specific	SETD4
1.22e-25	0.384176	0.565	0.383	6.1e-22	AC-specific	GALNT9
1.45e-25	0.278823	0.319	0.196	7.26e-22	AC-specific	MEX3A
3.78e-25	0.883829	0.442	0.289	1.89e-21	AC-specific	SLC16A10
4.89e-25	0.282137	0.425	0.277	2.44e-21	AC-specific	FBRS
1.07e-24	0.490013	0.303	0.174	5.37e-21	AC-specific	PARP12
1.84e-24	0.297472	0.302	0.164	9.19e-21	AC-specific	RAB7B
2.37e-24	0.319848	0.277	0.158	1.19e-20	AC-specific	VSX2
3e-24	0.340065	0.363	0.214	1.5e-20	AC-specific	DYRK1B
3.11e-24	0.594481	0.372	0.228	1.56e-20	AC-specific	LIPC
3.78e-24	1.54743	0.279	0.108	1.89e-20	AC-specific	ANGPTL1
9.29e-24	0.254837	0.577	0.404	4.64e-20	AC-specific	PLOD3
2.38e-23	0.726799	0.526	0.349	1.19e-19	AC-specific	TGM2
3.17e-23	0.578982	0.72	0.534	1.58e-19	AC-specific	ICAM1
4.44e-23	0.308748	0.575	0.411	2.22e-19	AC-specific	MRPS24
5e-23	0.63423	0.948	0.845	2.5e-19	AC-specific	TNC
5.6e-23	0.523721	0.596	0.421	2.8e-19	AC-specific	AKR1B1
6.22e-23	0.626604	0.25	0.133	3.11e-19	AC-specific	SPATC1L
7.03e-23	0.348018	0.314	0.197	3.52e-19	AC-specific	C18orf54
1.16e-22	0.304727	0.354	0.198	5.82e-19	AC-specific	FICD
1.44e-22	0.583461	0.269	0.138	7.21e-19	AC-specific	DCX
1.77e-22	0.636595	0.416	0.284	8.84e-19	AC-specific	CXCL1
2.19e-22	0.293181	0.548	0.393	1.1e-18	AC-specific	GSDMD
3.39e-22	0.293834	0.371	0.234	1.69e-18	AC-specific	DTX2
7.14e-22	0.627995	0.427	0.271	3.57e-18	AC-specific	NR2C2AP
8.42e-22	0.327232	0.501	0.33	4.21e-18	AC-specific	AGPAT2
9.19e-22	0.41016	0.438	0.274	4.6e-18	AC-specific	RGP1
1.81e-21	0.319871	0.294	0.158	9.07e-18	AC-specific	CCDC134
3.01e-21	0.975729	0.543	0.379	1.5e-17	AC-specific	GAST
4.17e-21	0.362179	0.257	0.14	2.09e-17	AC-specific	LACC1
7.77e-21	1.07058	0.526	0.362	3.89e-17	AC-specific	AGT
9.85e-21	0.262592	0.397	0.248	4.93e-17	AC-specific	SEMA5B
1.32e-20	0.260619	0.999	0.967	6.61e-17	AC-specific	CPE
1.66e-20	0.611252	0.474	0.321	8.3e-17	AC-specific	BDKRB2
1.84e-20	1.28596	0.276	0.142	9.21e-17	AC-specific	R3HDML
2.17e-20	0.282848	0.343	0.2	1.08e-16	AC-specific	STS
3.37e-20	0.61258	0.478	0.319	1.69e-16	AC-specific	CLEC3B
3.44e-20	0.526677	0.963	0.863	1.72e-16	AC-specific	S100A2
4.96e-20	0.332226	0.264	0.153	2.48e-16	AC-specific	IQGAP3
6.84e-20	0.258276	0.92	0.784	3.42e-16	AC-specific	IGF2
7.38e-20	0.804994	0.416	0.262	3.69e-16	AC-specific	FAM241A
8.81e-20	0.332753	0.262	0.161	4.4e-16	AC-specific	C1orf115
9.49e-20	0.536358	0.523	0.354	4.75e-16	AC-specific	HSD17B5
1.8e-19	1.69427	0.322	0.193	9.01e-16	AC-specific	C15orf48
2.98e-19	0.378138	0.332	0.217	1.49e-15	AC-specific	TADA2B
4.57e-19	0.531598	0.273	0.163	2.29e-15	AC-specific	NXPH3
6.34e-19	0.486392	0.368	0.233	3.17e-15	AC-specific	ADTRP
1.7e-18	0.31247	0.301	0.18	8.49e-15	AC-specific	RNFT2
1.73e-18	0.456737	0.295	0.184	8.65e-15	AC-specific	TLR3
2.32e-18	0.722496	0.355	0.236	1.16e-14	AC-specific	RBP1
3.37e-18	0.863599	0.454	0.304	1.68e-14	AC-specific	PTGES
3.73e-18	0.752117	0.305	0.188	1.87e-14	AC-specific	RAB37
4.38e-18	0.567181	0.397	0.262	2.19e-14	AC-specific	BEAN1
5.01e-18	0.872511	0.313	0.204	2.51e-14	AC-specific	TTC39A
6.39e-18	0.888779	0.396	0.245	3.2e-14	AC-specific	SERPINI1
7.83e-18	0.699281	0.495	0.354	3.92e-14	AC-specific	GOLGA7B
1.9e-17	0.296623	0.271	0.153	9.5e-14	AC-specific	DAW1
3.14e-17	0.625004	0.471	0.324	1.57e-13	AC-specific	ADPRHL1
3.48e-17	0.265008	0.268	0.164	1.74e-13	AC-specific	SLC38A8
3.86e-17	0.388009	0.406	0.252	1.93e-13	AC-specific	TFPI
5.39e-17	0.302586	0.318	0.204	2.69e-13	AC-specific	DOK7
8.48e-17	0.261492	0.31	0.18	4.24e-13	AC-specific	TAPBPL
1.54e-16	0.306116	0.454	0.307	7.71e-13	AC-specific	PTHLH
1.81e-16	0.371928	0.438	0.294	9.06e-13	AC-specific	MCTS1
2.45e-16	0.868852	0.371	0.257	1.22e-12	AC-specific	FGD5
2.49e-16	1.62792	0.379	0.233	1.24e-12	AC-specific	MAMDC2
3.17e-16	1.78228	0.287	0.185	1.58e-12	AC-specific	CATSPERZ
3.76e-16	0.418634	0.378	0.24	1.88e-12	AC-specific	COL26A1
3.9e-16	0.684647	0.25	0.151	1.95e-12	AC-specific	DDX4
6.04e-16	0.527585	0.477	0.323	3.02e-12	AC-specific	SNX7
7.15e-16	2.26234	0.268	0.168	3.57e-12	AC-specific	WFDC5
1.35e-15	0.547551	0.447	0.293	6.74e-12	AC-specific	MRPL28
1.46e-15	1.00471	0.273	0.137	7.29e-12	AC-specific	TMEM26
1.53e-15	0.466702	0.27	0.17	7.67e-12	AC-specific	RSPH6A
3.33e-15	2.04523	0.415	0.268	1.67e-11	AC-specific	HLA-DRA
5.33e-15	0.600492	0.273	0.154	2.66e-11	AC-specific	TSPAN11
9.36e-15	0.31099	0.429	0.299	4.68e-11	AC-specific	MALL
1.66e-14	1.19499	0.278	0.165	8.28e-11	AC-specific	PTCHD1
3.05e-14	0.558141	1	1	1.52e-10	AC-specific	MMP3
3.58e-14	0.451418	0.306	0.187	1.79e-10	AC-specific	ZNF823
5.25e-14	0.357027	0.404	0.261	2.62e-10	AC-specific	MVK
6.6e-14	0.380317	0.47	0.309	3.3e-10	AC-specific	KRT16
7.03e-14	0.397167	0.37	0.237	3.52e-10	AC-specific	OAF
9.17e-14	0.263621	0.269	0.177	4.59e-10	AC-specific	STARD5
9.27e-14	0.262681	0.411	0.276	4.64e-10	AC-specific	MYLK
1.13e-13	0.323903	0.312	0.221	5.63e-10	AC-specific	MEOX2
3.23e-13	0.608188	0.343	0.216	1.62e-09	AC-specific	TIMM17B
3.8e-13	0.42928	0.282	0.167	1.9e-09	AC-specific	PHPT1
4.62e-13	0.593998	0.317	0.22	2.31e-09	AC-specific	KANK2
1.16e-12	0.917985	0.391	0.273	5.79e-09	AC-specific	SNCG
1.29e-12	1.59047	0.284	0.169	6.46e-09	AC-specific	FBLN5
1.5e-12	0.384759	0.415	0.281	7.52e-09	AC-specific	POR
1.83e-12	0.844564	0.358	0.244	9.14e-09	AC-specific	NETO2
1.94e-12	0.52256	0.413	0.295	9.69e-09	AC-specific	PLEKHG6
3.46e-12	0.278479	0.298	0.181	1.73e-08	AC-specific	GAS2
8.9e-12	0.451446	0.433	0.3	4.45e-08	AC-specific	NRP2
1.08e-11	0.3417	0.413	0.272	5.38e-08	AC-specific	CORO1B
1.1e-11	0.503471	0.479	0.346	5.51e-08	AC-specific	ADGRG1
1.72e-11	0.340366	0.437	0.301	8.58e-08	AC-specific	ZNRD2
2.8e-11	0.514236	0.428	0.292	1.4e-07	AC-specific	TSPAN5
3.04e-11	1.40523	0.442	0.302	1.52e-07	AC-specific	Mafa-DRB
3.47e-11	0.465998	0.261	0.151	1.73e-07	AC-specific	LMO1
3.87e-11	0.416469	0.385	0.25	1.93e-07	AC-specific	SLC2A12
5.4e-11	0.306573	0.43	0.321	2.7e-07	AC-specific	RRAD
6.75e-11	0.276457	0.456	0.304	3.38e-07	AC-specific	DHCR24
2.75e-10	0.304286	0.295	0.191	1.37e-06	AC-specific	PODN
2.8e-10	0.256018	0.33	0.23	1.4e-06	AC-specific	CNIH3
3.09e-10	0.306263	0.3	0.183	1.55e-06	AC-specific	G6PD
3.75e-10	0.3203	0.254	0.168	1.88e-06	AC-specific	PGBD2
6.57e-10	2.26166	0.952	0.84	3.28e-06	AC-specific	MSMP
9.55e-10	0.683374	0.404	0.297	4.77e-06	AC-specific	TMEM204
1.74e-09	0.255017	0.25	0.247	8.72e-06	AC-specific	METTL18
2.7e-09	1.33239	0.286	0.174	1.35e-05	AC-specific	ECM1
2.81e-09	0.88173	0.374	0.263	1.41e-05	AC-specific	OSR2
3.3e-09	0.348027	0.31	0.204	1.65e-05	AC-specific	TMEM53
3.57e-09	1.37733	0.32	0.203	1.79e-05	AC-specific	LRRN4CL
6e-09	0.450107	0.268	0.177	3e-05	AC-specific	GASK1B
8.92e-09	0.310266	0.371	0.246	4.46e-05	AC-specific	CCND1
1.38e-08	0.480916	0.732	0.59	6.91e-05	AC-specific	MIDN
1.52e-08	0.352379	0.251	0.161	7.59e-05	AC-specific	KDM4D
2.56e-08	1.14521	0.327	0.219	0.0001281	AC-specific	UCP2
4.43e-08	0.276693	0.256	0.181	0.000221426	AC-specific	CDCP2
4.45e-08	0.412931	0.285	0.278	0.000222325	AC-specific	OSBPL3
5.02e-08	0.510594	0.381	0.256	0.000250979	AC-specific	SNAP47
6.35e-08	1.07002	0.283	0.188	0.000317742	AC-specific	VIPR2
6.84e-08	0.685311	0.3	0.205	0.00034179	AC-specific	ZNF671
8.14e-08	0.29288	0.294	0.202	0.000406814	AC-specific	SH3GL3
1.59e-07	0.574982	0.713	0.579	0.000793209	AC-specific	MINDY4
1.87e-07	0.375807	0.297	0.205	0.000935517	AC-specific	ARSA
3.25e-07	0.484396	0.281	0.172	0.00162313	AC-specific	MFSD3
4.9e-07	0.417728	0.374	0.257	0.00245114	AC-specific	MRGPRF
1.05e-06	0.271765	0.377	0.262	0.00526505	AC-specific	ERG28
1.41e-06	0.406381	0.283	0.275	0.0070427	AC-specific	ETV4
2.74e-06	0.564327	0.31	0.216	0.0136843	AC-specific	WNT7B
3.23e-06	0.680456	0.288	0.216	0.0161691	AC-specific	HOXD10
3.47e-06	0.444773	0.267	0.183	0.0173334	AC-specific	RAB3IL1
3.84e-06	0.456077	0.26	0.173	0.0191851	AC-specific	PNKP
7.91e-06	0.299324	0.295	0.202	0.0395591	AC-specific	SPEG
0	9.2824	0.985	0.258	0	NP-specific	KRT19
0	9.22089	0.969	0.427	0	NP-specific	C3orf49
0	8.86358	0.921	0.26	0	NP-specific	TBXT
0	6.94993	1	0.814	0	NP-specific	APOE
0	6.4908	0.855	0.126	0	NP-specific	NRN1
0	6.00668	0.954	0.349	0	NP-specific	SRGN
4.82e-306	5.02686	0.938	0.301	2.41e-302	NP-specific	AP1S2
9.93e-290	7.06607	0.971	0.491	4.97e-286	NP-specific	LYST
1.44e-286	7.1656	0.871	0.241	7.2e-283	NP-specific	SKAP2
3.74e-278	5.30032	0.986	0.625	1.87e-274	NP-specific	ALCAM
1.32e-275	3.08725	1	0.983	6.6e-272	NP-specific	LGALS3
2.4e-271	7.33782	0.934	0.484	1.2e-267	NP-specific	TNNT2
2.94e-256	3.93477	0.985	0.667	1.47e-252	NP-specific	ZNF385B
3.37e-254	6.55179	0.813	0.223	1.68e-250	NP-specific	PDLIM1
7.19e-254	5.86594	0.803	0.192	3.6e-250	NP-specific	RAB3B
3.58e-253	3.78075	0.985	0.708	1.79e-249	NP-specific	MTCH1
6.7e-242	4.09687	0.956	0.542	3.35e-238	NP-specific	GOLM1
9.28e-236	5.68526	0.971	0.689	4.64e-232	NP-specific	TAGLN
1e-226	8.66044	0.828	0.339	5.02e-223	NP-specific	LYPD1
3.14e-224	6.86155	0.797	0.247	1.57e-220	NP-specific	HUNK
1.87e-218	4.66729	0.909	0.43	9.36e-215	NP-specific	NCAM1
2.13e-218	5.13251	0.718	0.141	1.06e-214	NP-specific	SVIP
3.01e-217	4.30488	0.921	0.481	1.51e-213	NP-specific	SEMA3B
1.32e-216	0.41094	0.293	0.003	6.59e-213	NP-specific	H2AC14
2.3e-214	3.81402	0.907	0.414	1.15e-210	NP-specific	MOXD1
2.51e-212	4.78664	0.871	0.374	1.26e-208	NP-specific	DKK3
2.54e-211	4.21069	0.869	0.34	1.27e-207	NP-specific	EHD3
2.84e-210	3.7825	0.952	0.593	1.42e-206	NP-specific	TXNIP
2.34e-205	6.88253	0.739	0.22	1.17e-201	NP-specific	PKP2
2.95e-203	6.7482	0.844	0.386	1.47e-199	NP-specific	NTRK3
6.68e-203	3.075	0.925	0.446	3.34e-199	NP-specific	LGALS1
6.4e-201	3.04411	0.965	0.673	3.2e-197	NP-specific	PDXP
3.04e-200	0.916396	0.284	0.019	1.52e-196	NP-specific	PF4
4.43e-200	2.34504	0.996	0.955	2.22e-196	NP-specific	PAPSS2
1.05e-196	5.3025	0.822	0.32	5.27e-193	NP-specific	AFAP1L1
3.38e-195	2.87678	0.969	0.684	1.69e-191	NP-specific	SEMA3C
1.29e-189	3.08488	0.934	0.611	6.45e-186	NP-specific	SUSD5
3.39e-187	3.87267	0.859	0.397	1.69e-183	NP-specific	EFEMP1
5.27e-179	6.51143	0.701	0.193	2.64e-175	NP-specific	GALNT3
4.36e-177	4.05778	0.51	0.074	2.18e-173	NP-specific	SMCO3
9.25e-174	4.93086	0.703	0.195	4.63e-170	NP-specific	TLCD4
9.32e-174	4.92887	0.846	0.446	4.66e-170	NP-specific	FLT1
3.67e-173	3.92964	0.888	0.533	1.83e-169	NP-specific	FOXD1
9.08e-173	3.06844	0.857	0.407	4.54e-169	NP-specific	GMCL1
2.36e-170	5.332	0.71	0.202	1.18e-166	NP-specific	MGST1
3.18e-168	5.4069	0.828	0.455	1.59e-164	NP-specific	PDE1A
9.34e-167	3.20962	0.973	0.94	4.67e-163	NP-specific	CDH13
1.57e-166	4.83208	0.593	0.112	7.83e-163	NP-specific	CXCL14
1.59e-164	2.38711	0.94	0.635	7.93e-161	NP-specific	CAV1
1.93e-161	4.22665	0.801	0.345	9.65e-158	NP-specific	CHRDL1
5.28e-161	3.11489	0.979	0.924	2.64e-157	NP-specific	DISP1
3.88e-160	6.50234	0.734	0.281	1.94e-156	NP-specific	TSPAN7
6.54e-160	3.8084	0.792	0.326	3.27e-156	NP-specific	MYL9
1.39e-159	5.72474	0.544	0.114	6.94e-156	NP-specific	TBPL2
3.42e-158	2.48708	0.973	0.806	1.71e-154	NP-specific	GAS6
4e-157	3.65085	0.747	0.284	2e-153	NP-specific	ARNTL2
6.74e-156	5.38021	0.82	0.421	3.37e-152	NP-specific	NTNG1
7.46e-156	6.60926	0.724	0.258	3.73e-152	NP-specific	SLC15A5
9.07e-155	1.69243	1	0.998	4.54e-151	NP-specific	ACAN
6.49e-154	3.33636	0.817	0.426	3.24e-150	NP-specific	DSP
4.9e-153	2.68961	0.954	0.915	2.45e-149	NP-specific	SPP1
6.31e-153	3.82583	0.811	0.395	3.16e-149	NP-specific	HOPX
7.85e-150	2.83553	0.956	0.677	3.93e-146	NP-specific	CAB39L
1.1e-149	2.566	0.921	0.656	5.48e-146	NP-specific	CD109
6.54e-149	6.62133	0.732	0.363	3.27e-145	NP-specific	PCSK2
2.05e-148	3.8737	0.894	0.601	1.03e-144	NP-specific	SPOCK3
7.94e-145	3.91475	0.653	0.199	3.97e-141	NP-specific	H2AC20
4.51e-144	5.6867	0.695	0.253	2.26e-140	NP-specific	CDH2
6.91e-144	5.40603	0.82	0.425	3.46e-140	NP-specific	SCUBE1
1.35e-140	2.98775	0.855	0.466	6.74e-137	NP-specific	MYH10
5.39e-140	5.14136	0.849	0.531	2.7e-136	NP-specific	H1-2
8.73e-139	1.88596	0.981	0.921	4.37e-135	NP-specific	CRYAB
1.91e-138	2.77992	0.888	0.522	9.56e-135	NP-specific	ATP6V1B2
2.59e-132	3.0617	0.867	0.564	1.29e-128	NP-specific	CSRP1
9.86e-132	0.644156	0.338	0.023	4.93e-128	NP-specific	MPV17
1.56e-131	4.78595	0.747	0.329	7.79e-128	NP-specific	S100A4
3.93e-131	2.75998	0.855	0.611	1.97e-127	NP-specific	OMA1
8.74e-129	4.51134	0.656	0.217	4.37e-125	NP-specific	PYGL
3.62e-128	0.658325	0.284	0.018	1.81e-124	NP-specific	PCDHGA10
2.09e-127	5.05623	0.743	0.331	1.05e-123	NP-specific	SLC12A2
8.95e-126	2.90197	0.861	0.511	4.48e-122	NP-specific	CERS6
1.77e-125	1.81118	0.967	0.877	8.83e-122	NP-specific	GSTM5
1.08e-124	1.98357	0.936	0.738	5.38e-121	NP-specific	CD44
9.8e-120	1.41874	0.948	0.744	4.9e-116	NP-specific	SLC7A2
2.98e-118	1.78737	0.338	0.06	1.49e-114	NP-specific	CCDC185
3.48e-116	2.88504	0.357	0.045	1.74e-112	NP-specific	AARD
2.18e-115	3.18729	0.342	0.039	1.09e-111	NP-specific	MMP19
2.53e-115	5.50427	0.402	0.016	1.26e-111	NP-specific	CHRM2
1.99e-114	2.88845	0.797	0.402	9.93e-111	NP-specific	ID4
5.56e-113	3.81326	0.685	0.301	2.78e-109	NP-specific	LAD1
1.1e-111	4.09615	0.653	0.242	5.48e-108	NP-specific	SYTL2
5.04e-110	0.672172	0.324	0.026	2.52e-106	NP-specific	U6.282
7.69e-110	2.74667	0.838	0.473	3.85e-106	NP-specific	KLF10
9.78e-110	4.63381	0.624	0.221	4.89e-106	NP-specific	ARHGEF26
8.36e-109	2.48169	0.32	0.026	4.18e-105	NP-specific	NKAPL
8.74e-109	4.5273	0.398	0.099	4.37e-105	NP-specific	TEX51
1.96e-108	4.0433	0.639	0.239	9.81e-105	NP-specific	SPON2
8.21e-108	0.665551	0.313	0.034	4.1e-104	NP-specific	INSL4
5.4e-107	4.75828	0.658	0.258	2.7e-103	NP-specific	PRR5L
1.42e-106	1.099	0.336	0.059	7.11e-103	NP-specific	CMTR2
7.59e-106	3.31996	0.676	0.262	3.79e-102	NP-specific	THBS2
2.24e-102	4.41056	0.737	0.403	1.12e-98	NP-specific	H2AC18
2.48e-101	6.56749	0.598	0.214	1.24e-97	NP-specific	FSIP2
9.4e-101	2.87455	0.707	0.363	4.7e-97	NP-specific	HSD17B5
1.71e-100	2.22188	0.772	0.401	8.53e-97	NP-specific	SH3BP5
3.92e-100	4.75193	0.504	0.169	1.96e-96	NP-specific	KLK8
1.67e-99	7.63921	0.537	0.213	8.36e-96	NP-specific	AREG
2.8e-99	4.00302	0.716	0.383	1.4e-95	NP-specific	H2BC5
2.23e-96	1.55226	0.963	0.868	1.12e-92	NP-specific	NBL1
2.99e-96	1.62802	0.309	0.044	1.49e-92	NP-specific	MUC20
3.27e-95	1.27628	0.326	0.068	1.63e-91	NP-specific	METTL7B
4.79e-95	5.21263	0.539	0.179	2.4e-91	NP-specific	ENPP5
9.36e-95	2.50957	0.9	0.745	4.68e-91	NP-specific	BAG5
1.84e-93	3.66557	0.608	0.194	9.21e-90	NP-specific	HACD1
4.1e-93	3.45256	0.656	0.283	2.05e-89	NP-specific	SETDB2
4.54e-93	6.33342	0.556	0.23	2.27e-89	NP-specific	SHH
5.33e-93	1.96399	0.961	0.943	2.67e-89	NP-specific	JUN
6.8e-93	2.78069	0.726	0.372	3.4e-89	NP-specific	DDR1
9.1e-93	1.96084	0.882	0.666	4.55e-89	NP-specific	ITPR3
1.04e-92	4.36214	0.759	0.444	5.21e-89	NP-specific	AKAP12
1.13e-92	2.98162	0.332	0.044	5.67e-89	NP-specific	NEFH
1.63e-92	4.5694	0.685	0.375	8.14e-89	NP-specific	ADGRD1
5.69e-92	2.73972	0.342	0.059	2.84e-88	NP-specific	RGS4
7.77e-92	2.85983	0.797	0.503	3.89e-88	NP-specific	GSAP
6.78e-89	3.45249	0.747	0.457	3.39e-85	NP-specific	GABRG3
8.61e-87	1.0941	0.996	0.993	4.3e-83	NP-specific	HSP90AA1
1.05e-86	1.97091	0.89	0.685	5.26e-83	NP-specific	VCL
2.13e-86	3.93268	0.701	0.38	1.06e-82	NP-specific	TUFT1
9.92e-86	4.17702	0.32	0.012	4.96e-82	NP-specific	U1.42
2.09e-85	4.64561	0.614	0.261	1.04e-81	NP-specific	ST8SIA1
1.13e-83	2.7134	0.527	0.156	5.66e-80	NP-specific	VILL
1.17e-83	2.86282	0.649	0.296	5.85e-80	NP-specific	SYNM
2.53e-83	4.22723	0.485	0.144	1.27e-79	NP-specific	MGARP
3.14e-83	1.66537	0.33	0.048	1.57e-79	NP-specific	RANGRF
1.83e-81	4.84481	0.554	0.236	9.14e-78	NP-specific	JCAD
9.78e-81	2.36432	0.761	0.436	4.89e-77	NP-specific	TMEM109
5.56e-79	6.16969	0.573	0.249	2.78e-75	NP-specific	GABRB3
2.55e-77	2.66721	0.672	0.301	1.27e-73	NP-specific	CDC42EP4
3.65e-77	2.88888	0.471	0.157	1.82e-73	NP-specific	MPZL2
7.08e-77	4.64521	0.676	0.367	3.54e-73	NP-specific	PEBP4
6.49e-76	2.54246	0.347	0.079	3.25e-72	NP-specific	NUDT7
8.6e-76	1.67738	0.336	0.082	4.3e-72	NP-specific	SLC30A2
1.65e-75	5.96436	0.467	0.193	8.27e-72	NP-specific	CCN5
1.66e-75	3.95891	0.502	0.189	8.32e-72	NP-specific	LRRN1
4.88e-75	1.50905	0.373	0.104	2.44e-71	NP-specific	PMAIP1
5.36e-75	4.62332	0.616	0.303	2.68e-71	NP-specific	SLC22A23
5.54e-74	3.2954	0.465	0.188	2.77e-70	NP-specific	NAP1L2
9.52e-74	2.01351	0.319	0.077	4.76e-70	NP-specific	HOXA1
2.36e-73	3.66008	0.573	0.273	1.18e-69	NP-specific	BEX2
3.77e-73	2.79206	0.683	0.38	1.88e-69	NP-specific	LBH
8.01e-73	1.85575	0.911	0.711	4.01e-69	NP-specific	SLC44A2
1.28e-71	1.97093	0.815	0.542	6.39e-68	NP-specific	NUDT4
1.37e-71	3.24508	0.454	0.118	6.86e-68	NP-specific	SELENBP1
9.9e-71	2.34665	0.77	0.5	4.95e-67	NP-specific	CTSH
7.89e-70	1.4815	0.944	0.839	3.94e-66	NP-specific	SOX9
9.27e-70	4.57756	0.446	0.158	4.64e-66	NP-specific	PAGE4
1.07e-69	1.61131	0.911	0.801	5.34e-66	NP-specific	PALLD
3.3e-69	5.63668	0.415	0.107	1.65e-65	NP-specific	CHRM3
9.81e-69	4.38493	0.384	0.109	4.91e-65	NP-specific	PANX
1.04e-68	3.31849	0.62	0.296	5.18e-65	NP-specific	LYSMD2
1.38e-68	3.13777	0.568	0.256	6.88e-65	NP-specific	H2AC6
2.17e-68	1.84898	0.342	0.097	1.08e-64	NP-specific	SOSTDC1
4.46e-68	1.95637	0.361	0.094	2.23e-64	NP-specific	ZNF101
1.07e-67	2.81224	0.788	0.626	5.36e-64	NP-specific	ACTR3B
1.16e-67	1.52041	0.985	0.912	5.82e-64	NP-specific	IGFBP7
2.29e-66	2.19666	0.747	0.487	1.15e-62	NP-specific	CAPG
1.07e-65	1.87359	0.39	0.127	5.34e-62	NP-specific	AMDHD2
2.51e-65	0.553969	0.253	0.053	1.26e-61	NP-specific	Metazoa-SRP.819
6.19e-64	5.15805	0.637	0.337	3.1e-60	NP-specific	RASGRF2
8.83e-64	2.56468	0.72	0.487	4.42e-60	NP-specific	ERC1
1.39e-63	1.53379	0.286	0.065	6.95e-60	NP-specific	TRIM63
1.77e-63	3.58058	0.84	0.762	8.85e-60	NP-specific	NRXN3
2.49e-63	4.00099	0.429	0.161	1.25e-59	NP-specific	KITLG
3.52e-63	1.12885	0.313	0.066	1.76e-59	NP-specific	CCDC78
1.64e-62	1.07674	0.349	0.099	8.18e-59	NP-specific	CCDC110
2.02e-62	6.33133	0.456	0.113	1.01e-58	NP-specific	TRIL
2.21e-62	3.30947	0.591	0.27	1.1e-58	NP-specific	FADS2
3e-62	1.48063	0.927	0.849	1.5e-58	NP-specific	PPP1R15A
8.58e-62	3.36814	0.564	0.249	4.29e-58	NP-specific	DDIT4L
9.17e-62	1.57363	0.353	0.103	4.59e-58	NP-specific	HAUS5
9.84e-62	1.65395	0.351	0.105	4.92e-58	NP-specific	C21orf58
1.03e-61	2.68509	0.699	0.427	5.15e-58	NP-specific	HHAT
1.21e-61	2.61269	0.405	0.146	6.04e-58	NP-specific	KBTBD7
1.45e-61	3.90799	0.664	0.374	7.27e-58	NP-specific	SEMA5A
2.3e-61	0.410538	0.297	0.076	1.15e-57	NP-specific	Metazoa-SRP.1214
5.67e-61	5.94959	0.475	0.185	2.83e-57	NP-specific	SLCO1A2
7.54e-61	0.855728	0.998	0.991	3.77e-57	NP-specific	RGCC
8.84e-61	2.14637	0.793	0.576	4.42e-57	NP-specific	TES
1.62e-60	1.58802	0.815	0.577	8.09e-57	NP-specific	COL5A2
1.74e-60	2.79978	0.604	0.288	8.68e-57	NP-specific	ZMYND8
6.62e-60	2.9168	0.485	0.157	3.31e-56	NP-specific	STK17B
6.71e-60	4.84517	0.479	0.148	3.35e-56	NP-specific	ADAMTS7
9.84e-60	0.272622	0.346	0.103	4.92e-56	NP-specific	CYP11A1
1.44e-59	2.98287	0.593	0.267	7.22e-56	NP-specific	MTURN
2.44e-58	2.16392	0.726	0.484	1.22e-54	NP-specific	DUSP1
2.97e-58	2.06611	0.334	0.101	1.48e-54	NP-specific	SLC18A1
2.09e-57	4.00063	0.471	0.164	1.05e-53	NP-specific	BARX2
6.05e-57	4.19886	0.413	0.103	3.02e-53	NP-specific	PBK
7.4e-57	2.28104	0.384	0.131	3.7e-53	NP-specific	RIC3
1.31e-56	4.13561	0.346	0.042	6.56e-53	NP-specific	PMP2
1.52e-56	1.70475	0.977	0.923	7.62e-53	NP-specific	GJA1
2.89e-56	0.563868	0.274	0.069	1.45e-52	NP-specific	RNF112
4.13e-56	2.5653	0.382	0.149	2.06e-52	NP-specific	ANKEF1
5.22e-56	2.26704	0.635	0.324	2.61e-52	NP-specific	AMOTL2
7.42e-56	0.385304	0.317	0.098	3.71e-52	NP-specific	PAX9
1.35e-55	1.78257	0.305	0.067	6.74e-52	NP-specific	TCF19
1.37e-55	3.37625	0.411	0.162	6.83e-52	NP-specific	STRC
1.5e-55	1.26919	0.338	0.109	7.48e-52	NP-specific	SYCP3
3.65e-55	3.88401	0.68	0.392	1.83e-51	NP-specific	TMEM163
3.94e-55	1.19083	0.317	0.09	1.97e-51	NP-specific	NOX1
4.87e-55	2.01599	0.741	0.452	2.44e-51	NP-specific	DNAJB4
1.29e-54	2.22026	0.317	0.104	6.43e-51	NP-specific	CD3D
2.6e-54	0.543726	0.336	0.108	1.3e-50	NP-specific	ATP6V1B1
7.9e-54	1.37907	0.903	0.801	3.95e-50	NP-specific	BHLHE40
8.03e-54	3.35636	0.363	0.108	4.02e-50	NP-specific	NRIP3
1.99e-53	4.07765	0.6	0.341	9.94e-50	NP-specific	DIPK1A
3.02e-53	0.76123	0.33	0.111	1.51e-49	NP-specific	U7.35
3.79e-53	1.88053	0.668	0.394	1.9e-49	NP-specific	PRXL2A
6.6e-53	0.635535	0.344	0.114	3.3e-49	NP-specific	TSPAN10
1.24e-52	0.619288	0.264	0.068	6.2e-49	NP-specific	BLOC1S6
2.25e-52	1.09732	0.376	0.147	1.12e-48	NP-specific	CHAMP1
2.29e-52	5.01994	0.475	0.172	1.14e-48	NP-specific	PDE5A
3.7e-52	3.7204	0.566	0.274	1.85e-48	NP-specific	PLCL1
3.84e-52	3.22914	0.4	0.147	1.92e-48	NP-specific	ITGB8
6.87e-52	2.23635	0.342	0.126	3.43e-48	NP-specific	ALOX15B
9.49e-52	1.60814	0.396	0.15	4.74e-48	NP-specific	TSEN2
4.81e-51	3.82469	0.459	0.146	2.4e-47	NP-specific	IRX5
1.01e-50	3.1258	0.66	0.396	5.06e-47	NP-specific	AQP3
1.52e-50	1.50345	0.336	0.119	7.62e-47	NP-specific	TDGF1
1.61e-50	1.1247	0.351	0.135	8.07e-47	NP-specific	MISP
2e-50	2.43678	0.375	0.158	1e-46	NP-specific	EVPL
2.14e-50	1.89666	0.649	0.371	1.07e-46	NP-specific	NCBP3
2.82e-50	1.54915	0.849	0.707	1.41e-46	NP-specific	ADIRF
2.97e-50	2.35436	0.728	0.555	1.49e-46	NP-specific	PFKFB3
3.2e-50	0.565752	0.276	0.072	1.6e-46	NP-specific	GHRH
4.26e-50	1.29964	0.266	0.077	2.13e-46	NP-specific	LDHD
6.29e-50	2.76128	0.432	0.163	3.14e-46	NP-specific	NAPRT
6.91e-50	3.7677	0.409	0.11	3.45e-46	NP-specific	MGST2
1.47e-49	1.88866	0.353	0.14	7.35e-46	NP-specific	NEURL2
1.8e-49	2.20233	0.68	0.42	9e-46	NP-specific	ADD3
2.16e-49	2.44838	0.593	0.319	1.08e-45	NP-specific	APCDD1
2.27e-49	1.25093	0.33	0.11	1.14e-45	NP-specific	ZNF540
2.54e-49	1.65951	0.361	0.121	1.27e-45	NP-specific	TAB3
2.63e-49	1.37698	0.94	0.885	1.32e-45	NP-specific	KLF6
3.26e-49	3.57379	0.431	0.18	1.63e-45	NP-specific	SCG3
3.36e-49	2.83716	0.351	0.134	1.68e-45	NP-specific	ZSCAN23
4.13e-49	0.738038	0.28	0.048	2.07e-45	NP-specific	TLR5
4.89e-49	0.733748	0.361	0.135	2.45e-45	NP-specific	LYSMD4
6.56e-49	0.25933	0.336	0.12	3.28e-45	NP-specific	APLP1
4.03e-48	4.10477	0.533	0.271	2.02e-44	NP-specific	TF
4.35e-48	0.4496	0.307	0.096	2.18e-44	NP-specific	CFAP161
6.16e-48	0.289855	0.311	0.107	3.08e-44	NP-specific	CDH24
7.43e-48	1.05322	0.315	0.097	3.72e-44	NP-specific	MAMSTR
7.55e-48	1.17157	0.319	0.093	3.78e-44	NP-specific	SLC7A9
8.75e-48	0.288911	0.299	0.096	4.37e-44	NP-specific	SPATA4
1.24e-47	2.09413	0.299	0.09	6.2e-44	NP-specific	TMEM176B
1.68e-47	1.25851	0.272	0.066	8.4e-44	NP-specific	E2F8
2.05e-47	2.574	0.593	0.316	1.03e-43	NP-specific	CSRP2
2.72e-47	1.05556	0.311	0.091	1.36e-43	NP-specific	FANCF
3.07e-47	2.813	0.625	0.362	1.54e-43	NP-specific	TMEM100
3.85e-47	2.79038	0.726	0.546	1.93e-43	NP-specific	MGLL
3.89e-47	0.892687	0.338	0.135	1.95e-43	NP-specific	EXOC1L
4.09e-47	2.02529	0.635	0.378	2.05e-43	NP-specific	RHOB
1.61e-46	3.16534	0.575	0.293	8.03e-43	NP-specific	AOX1
2.14e-46	1.36979	0.353	0.144	1.07e-42	NP-specific	NFS1
2.31e-45	2.52465	0.625	0.373	1.16e-41	NP-specific	BCAR3
2.39e-45	4.49936	0.442	0.121	1.2e-41	NP-specific	H2BC21
4.02e-45	0.301974	0.334	0.112	2.01e-41	NP-specific	C1orf53
4.43e-45	4.17624	0.456	0.168	2.21e-41	NP-specific	PTGER4
5.55e-45	1.39166	0.342	0.142	2.78e-41	NP-specific	PLA2G5
8.59e-45	3.28639	0.336	0.071	4.3e-41	NP-specific	ANGPTL7
9.47e-45	0.419904	0.286	0.094	4.73e-41	NP-specific	SLC49A3
1.05e-44	3.38795	0.392	0.183	5.25e-41	NP-specific	TMEM233
1.09e-44	1.6627	0.328	0.094	5.45e-41	NP-specific	SMIM1
2.15e-44	3.53849	0.386	0.168	1.07e-40	NP-specific	CADM3
2.59e-44	1.4784	0.376	0.158	1.3e-40	NP-specific	ZNF214
2.88e-44	3.13939	0.737	0.598	1.44e-40	NP-specific	NR2F2
4.85e-44	1.22798	0.324	0.111	2.43e-40	NP-specific	ZBTB25
4.98e-44	1.91065	0.66	0.424	2.49e-40	NP-specific	MRAS
5.9e-44	2.35545	0.338	0.124	2.95e-40	NP-specific	VMO1
9.15e-44	1.14698	0.288	0.072	4.57e-40	NP-specific	TULP2
1.2e-43	3.07945	0.394	0.167	5.99e-40	NP-specific	SAMD3
1.82e-43	1.45072	0.347	0.141	9.12e-40	NP-specific	SLC22A14
1.88e-43	3.88449	0.367	0.169	9.41e-40	NP-specific	CRABP1
2.2e-43	1.24309	0.259	0.083	1.1e-39	NP-specific	ZFP42
2.6e-43	2.51041	0.602	0.365	1.3e-39	NP-specific	SORL1
3.31e-43	5.23595	0.539	0.307	1.66e-39	NP-specific	RAPGEF5
3.61e-43	1.71191	0.784	0.625	1.8e-39	NP-specific	ZNF506
4.59e-43	1.07147	1	1	2.29e-39	NP-specific	ACTG1
5.15e-43	0.303431	0.334	0.136	2.58e-39	NP-specific	TCEANC
7.48e-43	3.67578	0.527	0.271	3.74e-39	NP-specific	VWA3B
9.75e-43	1.1028	0.336	0.14	4.88e-39	NP-specific	HOXA3
1.15e-42	4.42753	0.415	0.118	5.75e-39	NP-specific	HPS3
1.27e-42	1.29699	0.357	0.135	6.35e-39	NP-specific	SLC29A3
1.62e-42	0.656329	0.334	0.127	8.08e-39	NP-specific	BRME1
2.38e-42	0.502459	0.257	0.035	1.19e-38	NP-specific	TIGIT
4.91e-42	1.57529	0.668	0.451	2.46e-38	NP-specific	PER1
7.08e-42	3.48655	0.407	0.14	3.54e-38	NP-specific	HSD17B11
9.33e-42	1.81239	0.486	0.256	4.67e-38	NP-specific	FAM161B
1.4e-41	0.657792	0.334	0.11	7.01e-38	NP-specific	OSBPL7
1.61e-41	2.70272	0.66	0.459	8.05e-38	NP-specific	INPP4B
1.69e-41	1.55857	0.384	0.163	8.43e-38	NP-specific	STPG4
1.79e-41	0.369944	0.319	0.097	8.96e-38	NP-specific	ARMC12
3.67e-41	3.60863	0.369	0.167	1.83e-37	NP-specific	KRT7
1.95e-40	3.62078	0.68	0.532	9.75e-37	NP-specific	NCKAP5
2.25e-40	0.613663	0.299	0.09	1.13e-36	NP-specific	TRAM1L1
2.56e-40	1.41323	0.305	0.087	1.28e-36	NP-specific	BTN3A2
3.77e-40	0.328121	0.328	0.117	1.88e-36	NP-specific	ZNF569
4.24e-40	1.40168	0.743	0.566	2.12e-36	NP-specific	APBB1IP
4.6e-40	2.48141	0.361	0.141	2.3e-36	NP-specific	IFIT3
4.83e-40	3.59248	0.44	0.188	2.42e-36	NP-specific	CA12
5.31e-40	2.67543	0.407	0.169	2.66e-36	NP-specific	H1-4
9.03e-40	1.08794	0.83	0.683	4.51e-36	NP-specific	NR1D1
1.13e-39	2.33663	0.353	0.135	5.63e-36	NP-specific	FHDC1
2.32e-39	4.95073	0.448	0.193	1.16e-35	NP-specific	IRX3
2.79e-39	1.9726	0.427	0.159	1.4e-35	NP-specific	ACAA1
2.87e-39	1.28959	0.431	0.205	1.44e-35	NP-specific	CLEC20A
2.91e-39	0.495149	0.398	0.17	1.46e-35	NP-specific	SCN2B
3.14e-39	0.79688	0.376	0.156	1.57e-35	NP-specific	CES1
5.39e-39	1.79005	0.357	0.15	2.7e-35	NP-specific	PADI2
7.81e-39	0.264045	0.353	0.144	3.9e-35	NP-specific	CCDC61
9.51e-39	2.63308	0.776	0.63	4.76e-35	NP-specific	NPAS3
9.9e-39	3.87749	0.421	0.142	4.95e-35	NP-specific	VLDLR
1.25e-38	0.736873	0.359	0.154	6.23e-35	NP-specific	WNT4
1.49e-38	2.11756	0.315	0.094	7.43e-35	NP-specific	CCDC106
3.01e-38	0.720762	0.315	0.114	1.5e-34	NP-specific	ZNF454
5.45e-38	1.0972	0.425	0.199	2.73e-34	NP-specific	FAM199X
5.68e-38	1.1685	0.378	0.166	2.84e-34	NP-specific	CLHC1
7.39e-38	4.61209	0.51	0.283	3.7e-34	NP-specific	MAP1B
7.46e-38	2.00072	0.359	0.17	3.73e-34	NP-specific	GDPGP1
8.02e-38	1.12798	0.88	0.766	4.01e-34	NP-specific	FKBP9
8.52e-38	0.854933	0.365	0.145	4.26e-34	NP-specific	CAND2
1.08e-37	0.687575	0.34	0.138	5.42e-34	NP-specific	LRRC66
1.11e-37	0.495495	0.311	0.109	5.57e-34	NP-specific	C7orf57
1.13e-37	1.69624	0.417	0.194	5.66e-34	NP-specific	TMCC3
1.75e-37	2.25102	0.351	0.157	8.75e-34	NP-specific	NKAIN1
1.89e-37	1.12952	0.819	0.655	9.45e-34	NP-specific	PPP1R3C
2.38e-37	1.04278	0.338	0.149	1.19e-33	NP-specific	NLRP3
5.87e-37	0.831001	0.359	0.162	2.94e-33	NP-specific	PAPLN
1.04e-36	1.69424	0.71	0.506	5.18e-33	NP-specific	TOB1
1.36e-36	1.77876	0.371	0.133	6.82e-33	NP-specific	UNC93B1
1.76e-36	1.8233	0.876	0.827	8.79e-33	NP-specific	DNAJB1
1.87e-36	1.46961	0.913	0.907	9.37e-33	NP-specific	FOS
2.45e-36	1.34908	0.452	0.216	1.23e-32	NP-specific	PRKAR2B
2.75e-36	2.11633	0.432	0.208	1.37e-32	NP-specific	GIN1
3.38e-36	0.372084	0.319	0.11	1.69e-32	NP-specific	IRX2
4.75e-36	1.96229	1	0.998	2.37e-32	NP-specific	MT1E
5.33e-36	3.77847	0.384	0.198	2.67e-32	NP-specific	NPTX1
8.88e-36	1.4987	0.365	0.162	4.44e-32	NP-specific	DAW1
1.62e-35	1.23778	0.355	0.136	8.09e-32	NP-specific	THEGL
1.86e-35	2.84209	0.292	0.063	9.29e-32	NP-specific	TCEAL7
2.67e-35	1.7856	0.739	0.561	1.34e-31	NP-specific	HIPK2
2.85e-35	0.905094	0.867	0.802	1.42e-31	NP-specific	PTGS2
4.56e-35	0.321491	0.295	0.126	2.28e-31	NP-specific	KLHL10
4.77e-35	4.58465	0.388	0.147	2.39e-31	NP-specific	STXBP2
1.05e-34	1.69655	0.568	0.323	5.27e-31	NP-specific	TSC22D4
1.13e-34	0.918209	0.4	0.189	5.66e-31	NP-specific	MYOM2
1.5e-34	2.54282	0.34	0.153	7.48e-31	NP-specific	DLK2
2.39e-34	1.43143	0.749	0.593	1.19e-30	NP-specific	PEG3
4.08e-34	0.660398	0.284	0.115	2.04e-30	NP-specific	NRROS
5.37e-34	1.12774	0.33	0.141	2.68e-30	NP-specific	DCST2
6e-34	2.53014	0.45	0.188	3e-30	NP-specific	DSG2
6.07e-34	1.9554	0.313	0.137	3.04e-30	NP-specific	KLF15
6.5e-34	0.317501	0.386	0.172	3.25e-30	NP-specific	C11orf65
7.51e-34	2.71932	0.357	0.172	3.75e-30	NP-specific	SLC38A4
8.83e-34	3.87382	0.579	0.344	4.42e-30	NP-specific	VEPH1
9.1e-34	1.37639	0.998	0.999	4.55e-30	NP-specific	ACTB
1.03e-33	2.83405	0.39	0.184	5.16e-30	NP-specific	IL12RB2
1.51e-33	2.8391	0.38	0.162	7.53e-30	NP-specific	LDLR
2.43e-33	2.10685	0.593	0.376	1.21e-29	NP-specific	LNPEP
2.42e-33	1.87409	0.678	0.48	1.21e-29	NP-specific	CDA
2.55e-33	4.17621	0.4	0.187	1.28e-29	NP-specific	OLFML2A
2.62e-33	4.24942	0.351	0.13	1.31e-29	NP-specific	F11R
3.36e-33	0.744244	0.357	0.171	1.68e-29	NP-specific	GBP7
4.12e-33	0.462172	0.357	0.169	2.06e-29	NP-specific	DBF4B
5.34e-33	1.58235	0.425	0.205	2.67e-29	NP-specific	POLN
5.58e-33	0.625045	0.34	0.157	2.79e-29	NP-specific	ZNF573
5.86e-33	1.96953	0.326	0.122	2.93e-29	NP-specific	NME5
6.98e-33	2.42134	0.475	0.224	3.49e-29	NP-specific	MYLIP
8.89e-33	4.24047	0.508	0.311	4.44e-29	NP-specific	SLC6A7
1e-32	3.06502	0.423	0.183	5.01e-29	NP-specific	SLC6A12
1.33e-32	0.365409	0.369	0.177	6.66e-29	NP-specific	FXYD7
1.7e-32	1.11474	0.911	0.865	8.51e-29	NP-specific	CTSD
1.88e-32	2.99536	0.346	0.122	9.4e-29	NP-specific	SRD5A1
2.04e-32	1.96914	0.309	0.114	1.02e-28	NP-specific	FZD1
2.48e-32	2.52005	0.303	0.103	1.24e-28	NP-specific	EPHX3
2.63e-32	1.6353	0.342	0.148	1.31e-28	NP-specific	AGER
2.75e-32	4.82258	0.481	0.226	1.37e-28	NP-specific	GNA14
2.97e-32	0.497857	0.328	0.139	1.49e-28	NP-specific	TEAD3
3.54e-32	2.41479	0.542	0.302	1.77e-28	NP-specific	GNPDA1
4.39e-32	0.749128	0.367	0.173	2.2e-28	NP-specific	DGAT2
4.61e-32	3.03509	0.322	0.111	2.3e-28	NP-specific	GALNT6
5.94e-32	2.94646	0.813	0.769	2.97e-28	NP-specific	VMP1
9.97e-32	0.590137	0.334	0.155	4.98e-28	NP-specific	LZTS3
1.03e-31	2.49845	0.662	0.445	5.13e-28	NP-specific	HERC4
1.03e-31	1.98515	0.429	0.224	5.15e-28	NP-specific	CNGA3
1.03e-31	1.07472	0.344	0.167	5.15e-28	NP-specific	DDN
1.21e-31	3.99582	0.542	0.342	6.04e-28	NP-specific	ARHGAP42
1.32e-31	4.46507	0.317	0.062	6.6e-28	NP-specific	SLFN5
1.52e-31	5.66185	0.349	0.131	7.62e-28	NP-specific	CAVIN2
1.74e-31	3.05508	0.448	0.223	8.71e-28	NP-specific	TENT5C
2.16e-31	0.448875	0.276	0.108	1.08e-27	NP-specific	U4.22
2.18e-31	0.631476	0.29	0.094	1.09e-27	NP-specific	QPCTL
4.23e-31	0.371652	0.307	0.117	2.12e-27	NP-specific	KCP
4.42e-31	1.61479	0.876	0.791	2.21e-27	NP-specific	INSIG1
5.5e-31	0.335642	0.394	0.177	2.75e-27	NP-specific	CCHCR1
8.15e-31	2.1233	0.349	0.16	4.08e-27	NP-specific	SERPINB2
1.28e-30	1.36409	0.386	0.197	6.42e-27	NP-specific	ZBED8
1.34e-30	3.95278	0.417	0.189	6.68e-27	NP-specific	PAG1
1.35e-30	1.06973	0.365	0.157	6.73e-27	NP-specific	ARMCX6
1.85e-30	1.80093	0.629	0.412	9.27e-27	NP-specific	PIP5K1B
2.21e-30	0.717613	0.305	0.114	1.11e-26	NP-specific	HIF3A
2.75e-30	4.62924	0.332	0.089	1.38e-26	NP-specific	IRX1
2.85e-30	1.11598	0.373	0.169	1.42e-26	NP-specific	SAXO1
2.93e-30	3.52287	0.284	0.141	1.46e-26	NP-specific	DUSP4
3.33e-30	1.04717	0.292	0.1	1.67e-26	NP-specific	ZNF875
3.97e-30	1.91507	0.4	0.208	1.98e-26	NP-specific	LFNG
4.42e-30	2.32108	0.297	0.102	2.21e-26	NP-specific	NYAP1
6.61e-30	1.2488	0.293	0.109	3.3e-26	NP-specific	ZBED3
7.11e-30	1.43995	0.668	0.498	3.56e-26	NP-specific	PBX3
3.07e-29	1.28561	0.911	0.842	1.53e-25	NP-specific	FLNA
3.52e-29	0.824212	0.274	0.123	1.76e-25	NP-specific	SALL1
4.29e-29	5.62353	0.488	0.282	2.15e-25	NP-specific	H2BC18
5.33e-29	1.46015	0.417	0.226	2.67e-25	NP-specific	LDB3
5.36e-29	1.67589	0.32	0.15	2.68e-25	NP-specific	ROPN1L
5.56e-29	0.5834	0.983	0.972	2.78e-25	NP-specific	SQSTM1
6.49e-29	1.95612	0.61	0.406	3.24e-25	NP-specific	PNKD
8e-29	0.954758	0.342	0.164	4e-25	NP-specific	FBXO15
1.46e-28	3.12542	0.542	0.336	7.3e-25	NP-specific	ABLIM1
2.2e-28	0.847308	0.317	0.152	1.1e-24	NP-specific	ZNF575
2.53e-28	3.49949	0.465	0.232	1.26e-24	NP-specific	PRRG4
3.11e-28	1.25077	0.293	0.116	1.55e-24	NP-specific	PEX19
3.56e-28	1.87848	0.552	0.326	1.78e-24	NP-specific	IL1RL2
3.81e-28	0.465352	0.371	0.194	1.9e-24	NP-specific	SPTBN2
4.84e-28	2.83984	0.384	0.179	2.42e-24	NP-specific	VSNL1
5.79e-28	4.67977	0.479	0.28	2.9e-24	NP-specific	RAB38
6.23e-28	0.428666	0.284	0.117	3.12e-24	NP-specific	AQP11
6.37e-28	1.76279	0.367	0.176	3.18e-24	NP-specific	SYDE2
6.81e-28	0.444039	0.355	0.177	3.41e-24	NP-specific	TLE5
7.19e-28	1.96238	0.608	0.401	3.59e-24	NP-specific	SLC30A1
9.25e-28	2.67235	0.502	0.308	4.63e-24	NP-specific	CCDC3
1.11e-27	2.6737	0.465	0.233	5.57e-24	NP-specific	DCBLD2
1.24e-27	0.638629	0.349	0.183	6.19e-24	NP-specific	CDH17
1.38e-27	2.31062	0.583	0.358	6.91e-24	NP-specific	TAF4B
1.71e-27	2.25993	0.378	0.174	8.56e-24	NP-specific	TAF9B
1.89e-27	2.74621	0.502	0.279	9.44e-24	NP-specific	TRAK1
2.11e-27	0.544283	0.259	0.078	1.06e-23	NP-specific	CEP55
2.22e-27	1.59482	0.332	0.162	1.11e-23	NP-specific	LHX2
2.85e-27	0.743843	0.315	0.124	1.42e-23	NP-specific	KLHDC9
2.9e-27	4.30337	0.434	0.202	1.45e-23	NP-specific	MTMR7
2.91e-27	1.13333	0.295	0.112	1.46e-23	NP-specific	GPR63
3.69e-27	2.28668	0.616	0.474	1.84e-23	NP-specific	KIAA1217
4.23e-27	1.17858	0.347	0.145	2.11e-23	NP-specific	NTHL1
5.78e-27	2.09117	0.369	0.195	2.89e-23	NP-specific	WDR93
6.83e-27	1.541	0.712	0.539	3.41e-23	NP-specific	FOSB
7.1e-27	0.777231	0.363	0.181	3.55e-23	NP-specific	CD38
7.26e-27	0.319919	0.261	0.079	3.63e-23	NP-specific	CHTF18
7.81e-27	1.3922	0.722	0.618	3.91e-23	NP-specific	PIBF1
1.21e-26	1.3456	0.299	0.12	6.03e-23	NP-specific	CPA2
1.26e-26	0.723567	0.268	0.093	6.29e-23	NP-specific	FGF5
1.51e-26	1.93827	0.745	0.685	7.54e-23	NP-specific	BTG2
1.73e-26	2.20432	0.461	0.242	8.67e-23	NP-specific	HLF
1.79e-26	1.44539	0.485	0.29	8.94e-23	NP-specific	ARHGAP45
2.77e-26	0.383648	0.328	0.155	1.39e-22	NP-specific	ISM2
3.91e-26	1.51419	0.413	0.205	1.95e-22	NP-specific	PTK2B
5.07e-26	0.393987	0.913	0.832	2.54e-22	NP-specific	SLC2A1
6.44e-26	1.11823	0.344	0.16	3.22e-22	NP-specific	SLC4A8
6.81e-26	0.82446	0.32	0.165	3.4e-22	NP-specific	CCN4
7.12e-26	2.45123	0.627	0.45	3.56e-22	NP-specific	SRF
1.12e-25	0.96475	0.407	0.214	5.59e-22	NP-specific	LMNTD1
1.2e-25	2.03601	0.255	0.074	5.99e-22	NP-specific	MST1
1.21e-25	0.996454	0.351	0.148	6.05e-22	NP-specific	CDKN3
1.9e-25	3.16439	0.297	0.106	9.51e-22	NP-specific	DEPDC7
1.96e-25	3.44325	0.421	0.187	9.8e-22	NP-specific	GPER1
2.16e-25	1.01792	0.446	0.238	1.08e-21	NP-specific	LAMB1
2.67e-25	0.277903	0.181	0.277	1.33e-21	NP-specific	ORC6
3.13e-25	2.01351	0.336	0.175	1.56e-21	NP-specific	TGM5
4.25e-25	3.41121	0.388	0.157	2.13e-21	NP-specific	VAMP8
4.3e-25	1.14144	0.699	0.5	2.15e-21	NP-specific	CREBRF
4.42e-25	5.5083	0.386	0.163	2.21e-21	NP-specific	ADH7
5.06e-25	1.7412	0.351	0.17	2.53e-21	NP-specific	CCDC150
6.43e-25	0.888687	0.367	0.178	3.22e-21	NP-specific	TRIM62
7.12e-25	1.70724	0.367	0.169	3.56e-21	NP-specific	TRIM9
9.23e-25	2.09957	0.355	0.166	4.61e-21	NP-specific	TRIM16
1.08e-24	1.60731	0.662	0.503	5.42e-21	NP-specific	FAM234A
1.64e-24	0.78811	0.347	0.161	8.21e-21	NP-specific	DNAL1
1.69e-24	3.09767	0.425	0.234	8.45e-21	NP-specific	PPARG
1.72e-24	1.56823	0.388	0.188	8.59e-21	NP-specific	GNB1L
1.88e-24	1.13308	0.38	0.21	9.39e-21	NP-specific	FBP1
2.08e-24	0.473311	0.344	0.173	1.04e-20	NP-specific	SLC38A8
2.14e-24	1.79398	0.398	0.197	1.07e-20	NP-specific	KLHL26
2.36e-24	0.833742	0.295	0.11	1.18e-20	NP-specific	GSTO2
3.29e-24	0.873164	0.373	0.214	1.64e-20	NP-specific	SOX13
3.41e-24	1.07663	0.284	0.114	1.7e-20	NP-specific	RIMKLA
3.69e-24	1.07845	0.39	0.209	1.85e-20	NP-specific	CCDC180
4.17e-24	1.17542	0.344	0.165	2.09e-20	NP-specific	POLL
4.51e-24	0.572713	0.284	0.122	2.26e-20	NP-specific	FBXL22
7e-24	0.844473	0.299	0.12	3.5e-20	NP-specific	SLX4
9e-24	3.17447	0.369	0.16	4.5e-20	NP-specific	H2BC11
9.36e-24	1.04726	0.363	0.168	4.68e-20	NP-specific	FANK1
9.6e-24	0.723432	0.332	0.177	4.8e-20	NP-specific	CCK
9.7e-24	1.94607	0.471	0.282	4.85e-20	NP-specific	FAM167A
1.03e-23	1.02517	0.328	0.141	5.13e-20	NP-specific	ACOX2
1.04e-23	2.69648	0.332	0.132	5.19e-20	NP-specific	MFSD4B
1.18e-23	0.614777	0.264	0.133	5.9e-20	NP-specific	ITPKA
1.32e-23	1.50271	0.681	0.48	6.59e-20	NP-specific	LAMA4
1.49e-23	1.32338	0.475	0.274	7.45e-20	NP-specific	PEG10
1.52e-23	0.707314	0.311	0.151	7.58e-20	NP-specific	NOXRED1
1.78e-23	2.2068	0.332	0.138	8.91e-20	NP-specific	NOD1
1.83e-23	1.15594	0.903	0.819	9.15e-20	NP-specific	HMGB2
1.87e-23	0.782128	0.346	0.158	9.37e-20	NP-specific	ELMOD1
1.96e-23	0.982367	0.363	0.215	9.79e-20	NP-specific	N4BP3
2.59e-23	1.14998	0.396	0.234	1.29e-19	NP-specific	CCDC62
2.64e-23	0.971006	0.342	0.171	1.32e-19	NP-specific	C3orf20
2.81e-23	1.81721	0.305	0.125	1.4e-19	NP-specific	ALDH8A1
3.02e-23	1.8334	0.454	0.238	1.51e-19	NP-specific	BLVRB
3.21e-23	1.45888	0.645	0.433	1.61e-19	NP-specific	ATP6V0D1
3.42e-23	0.262441	0.29	0.141	1.71e-19	NP-specific	TAS2R1
4.17e-23	1.24254	0.32	0.162	2.09e-19	NP-specific	CYP2D8
4.9e-23	1.26658	0.253	0.121	2.45e-19	NP-specific	CD14
5.4e-23	1.40037	0.736	0.546	2.7e-19	NP-specific	DDIT3
6.01e-23	0.70986	0.938	0.913	3e-19	NP-specific	YWHAH
6.18e-23	2.99581	0.317	0.136	3.09e-19	NP-specific	WDR86
6.93e-23	0.26198	0.359	0.189	3.46e-19	NP-specific	TBX1
8.54e-23	0.903106	0.817	0.7	4.27e-19	NP-specific	TGFBI
9.04e-23	3.06463	0.506	0.31	4.52e-19	NP-specific	ACTA2
1.5e-22	3.47869	0.402	0.191	7.52e-19	NP-specific	KRBA1
1.51e-22	1.12992	0.274	0.137	7.53e-19	NP-specific	MAJIN
1.94e-22	1.3983	0.346	0.184	9.68e-19	NP-specific	STARD5
1.98e-22	1.11974	0.328	0.149	9.9e-19	NP-specific	TTLL9
3.24e-22	1.60893	0.396	0.19	1.62e-18	NP-specific	FGF11
3.25e-22	1.45058	0.598	0.425	1.62e-18	NP-specific	VGLL4
3.27e-22	2.32486	0.349	0.154	1.64e-18	NP-specific	ACSM3
3.72e-22	1.01922	0.755	0.632	1.86e-18	NP-specific	ARHGAP29
3.8e-22	1.97725	0.724	0.619	1.9e-18	NP-specific	EXOC6B
4.1e-22	1.83314	0.27	0.109	2.05e-18	NP-specific	ALOX12B
4.17e-22	1.32577	0.292	0.112	2.08e-18	NP-specific	TREX1
4.31e-22	1.59118	0.317	0.146	2.16e-18	NP-specific	WIPF2
4.56e-22	2.35391	0.402	0.213	2.28e-18	NP-specific	COLQ
5.05e-22	1.49311	0.317	0.135	2.52e-18	NP-specific	SLC5A1
5.05e-22	2.21483	0.344	0.167	2.53e-18	NP-specific	AXDND1
5.23e-22	1.03715	0.32	0.154	2.62e-18	NP-specific	FPR1
5.27e-22	2.18678	0.272	0.116	2.64e-18	NP-specific	CFAP157
5.95e-22	1.26493	0.305	0.135	2.97e-18	NP-specific	ZBTB37
6.8e-22	0.810681	0.286	0.135	3.4e-18	NP-specific	PNLIPRP1
7.94e-22	2.15343	0.448	0.241	3.97e-18	NP-specific	ERICH3
1.01e-21	0.986208	0.324	0.156	5.03e-18	NP-specific	GPT
1.3e-21	0.91373	0.328	0.149	6.51e-18	NP-specific	ZNF41
1.32e-21	0.312257	0.272	0.109	6.62e-18	NP-specific	AMT
1.69e-21	1.00278	0.28	0.125	8.44e-18	NP-specific	IGSF22
1.87e-21	1.09098	0.876	0.802	9.34e-18	NP-specific	GADD45B
2.19e-21	1.09122	0.353	0.195	1.1e-17	NP-specific	LGALS4
2.32e-21	1.71212	0.512	0.314	1.16e-17	NP-specific	LNX1
2.67e-21	1.35166	0.512	0.285	1.33e-17	NP-specific	ID3
3.46e-21	1.72685	0.319	0.143	1.73e-17	NP-specific	TMEM62
3.52e-21	0.704844	0.324	0.169	1.76e-17	NP-specific	SLC6A20
3.74e-21	2.45209	0.396	0.211	1.87e-17	NP-specific	COL28A1
4.76e-21	5.3913	0.481	0.296	2.38e-17	NP-specific	F3
5.48e-21	1.2254	0.739	0.606	2.74e-17	NP-specific	SUGT1
6.07e-21	1.11733	0.678	0.516	3.04e-17	NP-specific	TXNL4A
6.82e-21	0.743247	0.373	0.194	3.41e-17	NP-specific	WDR24
7.73e-21	2.55779	0.4	0.215	3.86e-17	NP-specific	PARM1
7.98e-21	1.87757	0.485	0.269	3.99e-17	NP-specific	PARP1
9.91e-21	1.0221	0.745	0.567	4.96e-17	NP-specific	GADD45A
1.19e-20	0.857199	0.334	0.181	5.94e-17	NP-specific	SNCB
1.29e-20	1.4283	0.334	0.169	6.44e-17	NP-specific	LCP1
1.35e-20	0.560874	0.307	0.158	6.76e-17	NP-specific	KLK15
1.36e-20	2.41773	0.444	0.272	6.82e-17	NP-specific	TMEM158
1.41e-20	0.902843	0.388	0.219	7.07e-17	NP-specific	CCNF
1.66e-20	2.99557	0.346	0.161	8.29e-17	NP-specific	FZD3
1.76e-20	5.35669	0.39	0.122	8.8e-17	NP-specific	ENPP4
1.93e-20	0.42093	0.392	0.202	9.67e-17	NP-specific	NFKBID
2.19e-20	0.670616	0.384	0.207	1.09e-16	NP-specific	C5
2.28e-20	4.27916	0.347	0.155	1.14e-16	NP-specific	CA3
2.33e-20	0.880516	0.398	0.229	1.16e-16	NP-specific	PURB
2.34e-20	0.50021	0.264	0.101	1.17e-16	NP-specific	TNFSF18
2.41e-20	1.54948	0.278	0.15	1.2e-16	NP-specific	CRB3
2.63e-20	1.41003	0.178	0.262	1.31e-16	NP-specific	TRERF1
3.17e-20	1.38172	0.349	0.178	1.58e-16	NP-specific	ZNF296
4.05e-20	2.05594	0.388	0.233	2.02e-16	NP-specific	NKD2
4.62e-20	1.81376	0.282	0.112	2.31e-16	NP-specific	ADPRH
4.7e-20	0.283254	0.255	0.086	2.35e-16	NP-specific	GPR65
6.13e-20	1.2753	0.311	0.136	3.06e-16	NP-specific	ABCA3
9.12e-20	0.87192	0.319	0.152	4.56e-16	NP-specific	UNC13D
1.11e-19	3.00181	0.367	0.198	5.57e-16	NP-specific	KIAA1958
1.24e-19	0.990859	0.342	0.182	6.21e-16	NP-specific	C1orf194
1.32e-19	0.753774	0.324	0.162	6.62e-16	NP-specific	SHCBP1
1.54e-19	0.313615	0.347	0.2	7.68e-16	NP-specific	CTF1
1.66e-19	2.2616	0.293	0.112	8.29e-16	NP-specific	C11orf52
2.29e-19	2.01578	0.274	0.094	1.15e-15	NP-specific	C2orf15
2.3e-19	1.09245	0.508	0.306	1.15e-15	NP-specific	PCYT2
2.38e-19	2.47448	0.332	0.174	1.19e-15	NP-specific	ALDH4A1
2.52e-19	1.64336	0.62	0.445	1.26e-15	NP-specific	PLK2
2.66e-19	3.25249	0.384	0.175	1.33e-15	NP-specific	NAB2
2.69e-19	2.08427	0.44	0.236	1.35e-15	NP-specific	KLF7
2.82e-19	1.68659	0.5	0.296	1.41e-15	NP-specific	FAXDC2
2.82e-19	1.55776	0.311	0.145	1.41e-15	NP-specific	CALR3
4.36e-19	2.13589	0.284	0.115	2.18e-15	NP-specific	LRRC23
4.84e-19	1.03423	0.751	0.621	2.42e-15	NP-specific	SERTAD1
5.89e-19	1.07398	0.745	0.597	2.95e-15	NP-specific	SGK1
5.91e-19	0.724128	0.324	0.172	2.96e-15	NP-specific	ZNF585B
6.46e-19	0.410231	0.353	0.191	3.23e-15	NP-specific	SULT1C4
7.95e-19	0.444804	0.311	0.178	3.98e-15	NP-specific	SRMS
1.55e-18	2.82974	0.28	0.104	7.73e-15	NP-specific	ARRDC4
1.55e-18	2.92217	0.369	0.2	7.76e-15	NP-specific	ZMAT1
1.73e-18	3.18345	0.295	0.115	8.64e-15	NP-specific	SLC25A23
1.91e-18	1.15193	0.369	0.203	9.53e-15	NP-specific	GFRA3
2.28e-18	1.56054	0.326	0.159	1.14e-14	NP-specific	SPA17
3.05e-18	1.27351	0.394	0.24	1.53e-14	NP-specific	VSTM5
3.06e-18	0.435101	0.402	0.227	1.53e-14	NP-specific	IGF2BP3
3.13e-18	1.00251	0.365	0.198	1.56e-14	NP-specific	CFAP99
3.13e-18	0.848661	0.465	0.295	1.56e-14	NP-specific	HSPA4L
3.44e-18	0.895437	0.986	0.982	1.72e-14	NP-specific	ANXA1
3.96e-18	1.14935	0.286	0.128	1.98e-14	NP-specific	ZNF319
4.09e-18	0.898032	0.338	0.177	2.04e-14	NP-specific	ARL10
5.3e-18	0.55043	0.29	0.141	2.65e-14	NP-specific	SLC22A1
5.85e-18	0.872272	0.753	0.602	2.93e-14	NP-specific	NEDD9
6.17e-18	1.47536	0.537	0.356	3.09e-14	NP-specific	NR4A3
6.74e-18	1.21048	0.622	0.46	3.37e-14	NP-specific	TUBB
6.85e-18	1.18057	0.712	0.605	3.42e-14	NP-specific	ADAMTSL4
7.2e-18	0.968138	0.349	0.177	3.6e-14	NP-specific	NIPAL2
8.35e-18	1.82467	0.315	0.147	4.18e-14	NP-specific	AKAP3
8.4e-18	4.72062	0.351	0.166	4.2e-14	NP-specific	EVA1C
1.02e-17	2.75711	0.288	0.106	5.08e-14	NP-specific	TIGD2
1.04e-17	0.459923	0.409	0.262	5.2e-14	NP-specific	CD247
1.26e-17	1.53969	0.355	0.202	6.31e-14	NP-specific	ZNF580
1.72e-17	2.88392	0.346	0.135	8.59e-14	NP-specific	FBXO32
1.83e-17	3.28608	0.473	0.318	9.17e-14	NP-specific	ITPKB
2.04e-17	2.43177	0.322	0.166	1.02e-13	NP-specific	ADGRF4
2.07e-17	1.54676	0.315	0.157	1.04e-13	NP-specific	PAIP2B
2.14e-17	2.37412	0.346	0.175	1.07e-13	NP-specific	PGAP1
2.45e-17	0.592486	0.822	0.731	1.22e-13	NP-specific	ATP1B1
2.94e-17	1.08753	0.763	0.64	1.47e-13	NP-specific	COL6A3
3.02e-17	2.25565	0.486	0.324	1.51e-13	NP-specific	BCR
3.09e-17	1.12168	0.61	0.47	1.54e-13	NP-specific	KDELR3
3.58e-17	1.51852	0.346	0.175	1.79e-13	NP-specific	KHDC1
3.9e-17	2.89618	0.261	0.084	1.95e-13	NP-specific	KIAA0408
4.68e-17	0.287054	0.253	0.093	2.34e-13	NP-specific	FOXM1
5.14e-17	0.623359	0.336	0.179	2.57e-13	NP-specific	TMEM229B
5.74e-17	1.10453	0.272	0.16	2.87e-13	NP-specific	ALLC
6.5e-17	1.95889	0.425	0.237	3.25e-13	NP-specific	SLC44A3
6.68e-17	2.09206	0.417	0.248	3.34e-13	NP-specific	ADTRP
6.85e-17	2.29798	0.257	0.099	3.43e-13	NP-specific	TENT5B
6.98e-17	0.716878	0.394	0.234	3.49e-13	NP-specific	CHST8
7.52e-17	1.94277	0.51	0.336	3.76e-13	NP-specific	ZBTB16
8.56e-17	2.63957	0.28	0.089	4.28e-13	NP-specific	LRRC8E
8.82e-17	1.0497	0.865	0.846	4.41e-13	NP-specific	EZR
8.92e-17	0.427599	0.193	0.257	4.46e-13	NP-specific	ARRDC1
9.74e-17	0.348249	0.969	0.955	4.87e-13	NP-specific	TUBB2A
1.13e-16	1.23953	0.432	0.249	5.64e-13	NP-specific	ABHD5
1.14e-16	1.77147	0.286	0.174	5.71e-13	NP-specific	FOXQ1
1.44e-16	1.57566	0.444	0.263	7.2e-13	NP-specific	EIPR1
1.54e-16	1.89577	0.342	0.189	7.71e-13	NP-specific	LAT2
2.09e-16	0.886709	0.344	0.187	1.05e-12	NP-specific	NMNAT3
2.65e-16	1.10646	0.465	0.279	1.33e-12	NP-specific	AKAP8L
3.11e-16	0.883413	0.29	0.175	1.55e-12	NP-specific	CBARP
3.6e-16	1.14959	0.446	0.271	1.8e-12	NP-specific	ZC3H3
4.06e-16	2.0704	0.328	0.172	2.03e-12	NP-specific	AGBL2
4.38e-16	1.70222	0.469	0.288	2.19e-12	NP-specific	MTARC2
4.41e-16	1.15537	0.49	0.308	2.2e-12	NP-specific	GNG13
4.56e-16	1.67513	0.469	0.289	2.28e-12	NP-specific	MNS1
4.92e-16	1.99679	0.664	0.532	2.46e-12	NP-specific	FOSL2
6.13e-16	1.25631	0.502	0.331	3.07e-12	NP-specific	SYTL1
7.08e-16	2.01377	0.454	0.274	3.54e-12	NP-specific	TMEM232
7.93e-16	0.655485	0.463	0.287	3.97e-12	NP-specific	RCAN2
9.63e-16	2.00077	0.326	0.148	4.82e-12	NP-specific	TST
1.03e-15	1.2611	0.405	0.247	5.17e-12	NP-specific	PPARGC1A
1.16e-15	0.930026	0.51	0.322	5.79e-12	NP-specific	CDH11
1.25e-15	1.90735	0.602	0.479	6.23e-12	NP-specific	EPHA2
1.27e-15	2.92427	0.353	0.165	6.33e-12	NP-specific	GSDME
1.98e-15	0.267992	0.263	0.122	9.88e-12	NP-specific	PLAC1
2.09e-15	0.514802	0.205	0.264	1.05e-11	NP-specific	MTCL1
2.45e-15	1.82062	0.382	0.218	1.22e-11	NP-specific	EEPD1
2.52e-15	3.24301	0.301	0.143	1.26e-11	NP-specific	TMC7
2.81e-15	0.606439	0.278	0.159	1.4e-11	NP-specific	REELD1
3.99e-15	1.68226	0.351	0.203	1.99e-11	NP-specific	KIF3C
4.21e-15	0.706185	0.317	0.185	2.1e-11	NP-specific	EDA2R
4.56e-15	0.856759	0.417	0.256	2.28e-11	NP-specific	RAB40C
5.27e-15	1.76617	0.498	0.332	2.64e-11	NP-specific	TPPP3
5.78e-15	1.7995	0.479	0.307	2.89e-11	NP-specific	TSPAN5
6.09e-15	1.06773	0.295	0.144	3.04e-11	NP-specific	GAS2L3
6.53e-15	0.309964	0.251	0.108	3.27e-11	NP-specific	CHST2
7.37e-15	0.439484	0.415	0.245	3.69e-11	NP-specific	LIPC
7.81e-15	1.51817	0.305	0.161	3.91e-11	NP-specific	SYCP2
7.95e-15	0.852995	0.344	0.188	3.97e-11	NP-specific	AMOT
8.05e-15	1.78764	0.367	0.201	4.02e-11	NP-specific	CYP46A1
8.66e-15	4.6056	0.342	0.152	4.33e-11	NP-specific	GPNMB
9.13e-15	1.26925	0.292	0.133	4.57e-11	NP-specific	SEPTIN14
9.58e-15	1.62795	0.533	0.376	4.79e-11	NP-specific	CNST
9.65e-15	1.47791	0.585	0.466	4.83e-11	NP-specific	SLBP
1.01e-14	1.93923	0.359	0.166	5.07e-11	NP-specific	ATP1B2
1.03e-14	1.1858	0.282	0.149	5.15e-11	NP-specific	TMEM225B
1.18e-14	1.15164	0.539	0.35	5.9e-11	NP-specific	DACH1
1.3e-14	0.892804	0.811	0.81	6.52e-11	NP-specific	TUBB4B
1.63e-14	1.13155	0.641	0.514	8.17e-11	NP-specific	MGAT4B
2.38e-14	1.52291	0.274	0.123	1.19e-10	NP-specific	RNF32
2.49e-14	0.814389	0.324	0.166	1.24e-10	NP-specific	HSPA1L
2.64e-14	1.53292	0.272	0.137	1.32e-10	NP-specific	HAPLN2
2.67e-14	1.44128	0.33	0.183	1.33e-10	NP-specific	LPIN3
3.51e-14	2.42632	0.344	0.21	1.76e-10	NP-specific	C19orf44
3.52e-14	1.10747	0.486	0.313	1.76e-10	NP-specific	CD83
4.07e-14	2.5103	0.415	0.261	2.03e-10	NP-specific	PELI2
4.24e-14	0.668454	0.32	0.171	2.12e-10	NP-specific	PMEL
4.37e-14	0.707158	0.253	0.101	2.19e-10	NP-specific	TUSC2
5.03e-14	1.61076	0.438	0.261	2.51e-10	NP-specific	CFI
5.59e-14	0.567921	0.347	0.205	2.79e-10	NP-specific	TRIM14
6.12e-14	3.03415	0.349	0.194	3.06e-10	NP-specific	TTC23L
6.89e-14	3.05353	0.34	0.147	3.45e-10	NP-specific	NOCT
7.35e-14	0.570902	0.479	0.311	3.68e-10	NP-specific	C1orf185
7.4e-14	0.529919	0.322	0.177	3.7e-10	NP-specific	GPR3
8.14e-14	3.35403	0.334	0.134	4.07e-10	NP-specific	ADM
9.25e-14	0.568	0.772	0.705	4.63e-10	NP-specific	NTN4
9.28e-14	1.44757	0.529	0.382	4.64e-10	NP-specific	MRPL23
9.37e-14	1.45455	0.388	0.191	4.68e-10	NP-specific	ENOSF1
9.84e-14	0.375623	0.284	0.145	4.92e-10	NP-specific	POLE
1.19e-13	4.39298	0.309	0.153	5.97e-10	NP-specific	DTX4
1.21e-13	0.596736	0.305	0.154	6.03e-10	NP-specific	GDPD1
1.37e-13	2.68812	0.355	0.21	6.84e-10	NP-specific	CPA4
1.38e-13	0.800056	0.398	0.246	6.91e-10	NP-specific	CPEB3
1.39e-13	1.61073	0.67	0.577	6.93e-10	NP-specific	NR4A1
1.53e-13	0.977455	0.288	0.153	7.63e-10	NP-specific	SCIMP
1.77e-13	1.97721	0.301	0.157	8.87e-10	NP-specific	MAP3K9
1.96e-13	0.481468	0.303	0.165	9.82e-10	NP-specific	ZNF449
1.99e-13	1.97106	0.33	0.144	9.97e-10	NP-specific	PLIN2
2.09e-13	1.81228	0.488	0.331	1.04e-09	NP-specific	WEE1
2.31e-13	0.592569	0.558	0.367	1.15e-09	NP-specific	PLA2R1
2.75e-13	1.95164	0.266	0.118	1.37e-09	NP-specific	MYEF2
3.19e-13	0.478921	0.388	0.227	1.59e-09	NP-specific	CCNYL1
3.23e-13	1.27176	0.376	0.231	1.62e-09	NP-specific	DPYS
3.34e-13	2.02043	0.342	0.181	1.67e-09	NP-specific	RAB7B
3.66e-13	1.6522	0.477	0.317	1.83e-09	NP-specific	PIK3R1
3.77e-13	2.69034	0.292	0.13	1.89e-09	NP-specific	RSPH4A
4.55e-13	0.510655	0.27	0.129	2.28e-09	NP-specific	PFN4
4.64e-13	0.418142	0.409	0.267	2.32e-09	NP-specific	BCDIN3D
5e-13	1.1058	0.531	0.36	2.5e-09	NP-specific	MVB12A
6.94e-13	1.46459	0.581	0.455	3.47e-09	NP-specific	RGS12
7.09e-13	1.23933	0.311	0.169	3.55e-09	NP-specific	OPRL1
7.47e-13	1.94002	0.668	0.545	3.74e-09	NP-specific	LPP
7.91e-13	1.32706	0.504	0.348	3.95e-09	NP-specific	SLC2A3
8.51e-13	0.70955	0.745	0.609	4.25e-09	NP-specific	MIDN
8.8e-13	1.40821	0.257	0.111	4.4e-09	NP-specific	TMEM140
1.15e-12	1.7958	0.286	0.14	5.77e-09	NP-specific	RAD9B
1.19e-12	3.06142	0.355	0.217	5.96e-09	NP-specific	LGI3
1.25e-12	0.899248	0.728	0.62	6.26e-09	NP-specific	SQLE
1.29e-12	2.38251	0.394	0.223	6.47e-09	NP-specific	PDLIM3
1.48e-12	1.92203	0.288	0.125	7.4e-09	NP-specific	CDS1
1.69e-12	0.956168	0.261	0.168	8.47e-09	NP-specific	SMIM22
2.35e-12	1.58755	0.425	0.277	1.18e-08	NP-specific	THNSL1
2.63e-12	0.624991	0.264	0.117	1.31e-08	NP-specific	SLC22A18
2.68e-12	0.691021	0.305	0.176	1.34e-08	NP-specific	U4.17
2.7e-12	1.22248	0.477	0.316	1.35e-08	NP-specific	MVB12B
2.96e-12	4.19523	0.34	0.155	1.48e-08	NP-specific	RAB11FIP1
3.12e-12	1.94866	0.378	0.216	1.56e-08	NP-specific	CPEB2
3.4e-12	1.88235	0.324	0.171	1.7e-08	NP-specific	SLC25A19
3.52e-12	0.407103	0.388	0.246	1.76e-08	NP-specific	CYFIP2
3.57e-12	1.34926	0.371	0.228	1.79e-08	NP-specific	SOX30
4.41e-12	3.99267	0.284	0.087	2.21e-08	NP-specific	WFDC2
5.03e-12	1.64947	0.27	0.121	2.52e-08	NP-specific	C12orf76
5.11e-12	1.28053	0.423	0.27	2.56e-08	NP-specific	MRGPRF
5.18e-12	0.807308	0.268	0.127	2.59e-08	NP-specific	C2orf50
5.21e-12	1.50008	0.303	0.159	2.61e-08	NP-specific	SOCS7
5.72e-12	3.2789	0.284	0.143	2.86e-08	NP-specific	ANKRD1
6.34e-12	4.33709	0.378	0.225	3.17e-08	NP-specific	CDCP1
7e-12	2.90923	0.365	0.214	3.5e-08	NP-specific	ARID3B
7.02e-12	0.300542	0.272	0.129	3.51e-08	NP-specific	NLGN3
7.35e-12	1.06627	0.452	0.295	3.67e-08	NP-specific	KCND3
7.55e-12	1.17527	0.286	0.151	3.78e-08	NP-specific	CR2
7.87e-12	0.356162	0.322	0.178	3.93e-08	NP-specific	RNF40
8.54e-12	0.297537	0.444	0.287	4.27e-08	NP-specific	STX1B
9.58e-12	1.01831	0.293	0.151	4.79e-08	NP-specific	ANO7
9.65e-12	2.14267	0.305	0.183	4.82e-08	NP-specific	XKR3
9.7e-12	0.950357	0.396	0.26	4.85e-08	NP-specific	WNT9A
1.01e-11	0.818674	0.506	0.349	5.05e-08	NP-specific	FGD4
1.03e-11	1.00391	0.261	0.119	5.16e-08	NP-specific	DNAAF6
1.04e-11	4.37296	0.344	0.163	5.2e-08	NP-specific	TSPAN15
1.07e-11	0.352516	0.882	0.821	5.35e-08	NP-specific	PNRC1
1.23e-11	1.15941	0.442	0.283	6.13e-08	NP-specific	FAM241A
1.25e-11	0.748751	0.292	0.153	6.23e-08	NP-specific	CCDC142
1.58e-11	0.48294	0.295	0.16	7.89e-08	NP-specific	LPXN
1.83e-11	1.66238	0.259	0.11	9.14e-08	NP-specific	DNAJC27
1.84e-11	0.916793	0.355	0.204	9.21e-08	NP-specific	AVPI1
2.03e-11	2.43821	0.347	0.175	1.02e-07	NP-specific	C14orf132
2.18e-11	1.91784	0.583	0.434	1.09e-07	NP-specific	ZBTB7C
2.44e-11	2.49611	0.28	0.116	1.22e-07	NP-specific	LAX1
2.63e-11	0.681063	0.907	0.877	1.31e-07	NP-specific	SLC20A1
3e-11	1.20693	0.261	0.112	1.5e-07	NP-specific	ZNF26
3.17e-11	3.13489	0.268	0.097	1.58e-07	NP-specific	ZNF165
3.2e-11	2.78928	0.347	0.195	1.6e-07	NP-specific	CSPG5
3.33e-11	1.75582	0.319	0.185	1.67e-07	NP-specific	PECAM1
3.38e-11	1.32074	0.27	0.124	1.69e-07	NP-specific	MCRIP2
3.84e-11	1.4224	0.637	0.479	1.92e-07	NP-specific	CAMK2D
4.01e-11	3.42076	0.564	0.487	2.01e-07	NP-specific	EPB41L4B
4.18e-11	1.96016	0.39	0.213	2.09e-07	NP-specific	LRSAM1
4.34e-11	0.971531	0.28	0.345	2.17e-07	NP-specific	MORN1
4.39e-11	5.3094	0.402	0.238	2.19e-07	NP-specific	ACTN2
4.65e-11	0.548138	0.537	0.381	2.33e-07	NP-specific	LMF2
5.23e-11	0.955735	0.386	0.245	2.61e-07	NP-specific	C1orf94
5.33e-11	0.807416	0.334	0.193	2.66e-07	NP-specific	SFI1
6.2e-11	0.34754	0.236	0.258	3.1e-07	NP-specific	HOMEZ
7.09e-11	0.37612	0.479	0.326	3.54e-07	NP-specific	MGAT5
7.23e-11	0.884128	0.573	0.437	3.62e-07	NP-specific	RFNG
7.94e-11	0.270823	0.255	0.166	3.97e-07	NP-specific	KRT23
8.97e-11	4.83961	0.34	0.189	4.48e-07	NP-specific	XKRX
9.06e-11	1.93338	0.34	0.177	4.53e-07	NP-specific	MAL2
1.01e-10	0.289323	0.311	0.177	5.04e-07	NP-specific	ST8SIA5
1.07e-10	1.22604	0.409	0.267	5.33e-07	NP-specific	AK8
1.13e-10	1.79395	0.367	0.213	5.63e-07	NP-specific	PPP1R35
1.13e-10	4.22706	0.32	0.145	5.67e-07	NP-specific	FAM240A
1.23e-10	2.02214	0.556	0.453	6.13e-07	NP-specific	MAML2
1.23e-10	1.09848	0.55	0.401	6.15e-07	NP-specific	RPS6KA5
1.44e-10	0.25335	0.297	0.167	7.18e-07	NP-specific	IL20RB
1.51e-10	3.08829	0.373	0.226	7.55e-07	NP-specific	AFAP1
1.6e-10	1.18498	0.253	0.117	8.01e-07	NP-specific	MYOZ3
1.79e-10	1.03305	0.432	0.296	8.94e-07	NP-specific	BUB1B
2.08e-10	0.856993	0.876	0.823	1.04e-06	NP-specific	PRSS23
2.11e-10	3.50172	0.382	0.241	1.05e-06	NP-specific	ABCB4
2.2e-10	1.03522	0.344	0.208	1.1e-06	NP-specific	PKDCC
2.25e-10	0.472265	0.33	0.18	1.12e-06	NP-specific	SLC16A4
2.31e-10	0.990579	0.276	0.17	1.15e-06	NP-specific	FAM78A
2.3e-10	0.431234	0.317	0.175	1.15e-06	NP-specific	IGDCC4
2.32e-10	2.73117	0.292	0.151	1.16e-06	NP-specific	LIPH
2.36e-10	0.920783	0.647	0.553	1.18e-06	NP-specific	TIPARP
2.45e-10	4.06946	0.303	0.126	1.22e-06	NP-specific	FLACC1
2.43e-10	1.28007	0.347	0.191	1.22e-06	NP-specific	MSH2
2.46e-10	0.491646	0.292	0.153	1.23e-06	NP-specific	IL34
2.92e-10	1.60304	0.353	0.214	1.46e-06	NP-specific	ZMYND12
3.15e-10	0.608582	0.483	0.32	1.57e-06	NP-specific	ZFAT
3.28e-10	1.95721	0.382	0.222	1.64e-06	NP-specific	ZNF331
3.28e-10	0.59514	0.822	0.751	1.64e-06	NP-specific	MAF
3.35e-10	1.15313	0.386	0.235	1.68e-06	NP-specific	MEIS1
3.51e-10	1.71944	0.34	0.184	1.75e-06	NP-specific	PGPEP1
3.5e-10	0.815479	0.467	0.307	1.75e-06	NP-specific	AGAP3
4.79e-10	0.405337	0.29	0.168	2.4e-06	NP-specific	VWA3A
4.88e-10	3.42179	0.334	0.201	2.44e-06	NP-specific	KRT80
5.49e-10	0.423666	0.253	0.281	2.74e-06	NP-specific	KLC3
5.62e-10	0.362112	0.278	0.143	2.81e-06	NP-specific	DENND11
5.68e-10	2.93297	0.311	0.159	2.84e-06	NP-specific	ITGA3
6.18e-10	3.3626	0.28	0.157	3.09e-06	NP-specific	CARMIL3
7.09e-10	2.03897	0.361	0.206	3.55e-06	NP-specific	SLC31A2
7.98e-10	0.935778	0.268	0.322	3.99e-06	NP-specific	PIGA
8.42e-10	0.786307	0.556	0.451	4.21e-06	NP-specific	ID1
8.45e-10	0.945295	0.525	0.386	4.22e-06	NP-specific	NABP1
9.25e-10	0.44053	0.264	0.126	4.62e-06	NP-specific	REEP6
9.32e-10	1.02367	0.417	0.268	4.66e-06	NP-specific	ZER1
9.64e-10	0.923466	0.266	0.124	4.82e-06	NP-specific	UBXN2B
9.84e-10	2.37435	0.475	0.35	4.92e-06	NP-specific	TBL1X
1.02e-09	0.343676	0.846	0.764	5.1e-06	NP-specific	DARS1
1.11e-09	1.10807	0.658	0.559	5.56e-06	NP-specific	SYNE2
1.34e-09	0.969128	0.305	0.165	6.68e-06	NP-specific	PSTK
1.41e-09	2.15113	0.375	0.228	7.07e-06	NP-specific	LRCH4
1.42e-09	0.655965	0.622	0.51	7.11e-06	NP-specific	H2AX
1.54e-09	1.45398	0.286	0.137	7.68e-06	NP-specific	TMEM268
1.75e-09	0.854267	0.751	0.733	8.74e-06	NP-specific	SAMD4A
1.8e-09	1.73801	0.357	0.196	9.01e-06	NP-specific	USP20
1.97e-09	0.954312	0.693	0.602	9.84e-06	NP-specific	ZEB2
2.01e-09	0.860397	0.295	0.168	1e-05	NP-specific	TFAP2A
2.24e-09	1.76543	0.295	0.163	1.12e-05	NP-specific	IQCN
2.24e-09	0.362959	0.525	0.375	1.12e-05	NP-specific	TGM2
2.28e-09	1.4963	0.629	0.531	1.14e-05	NP-specific	SSBP2
2.43e-09	1.228	0.295	0.153	1.22e-05	NP-specific	ANKS3
2.59e-09	1.01108	0.38	0.235	1.3e-05	NP-specific	SH2B1
2.6e-09	0.682231	0.77	0.749	1.3e-05	NP-specific	FSCN1
2.75e-09	1.39324	0.386	0.255	1.38e-05	NP-specific	MYPN
2.95e-09	0.267115	0.328	0.193	1.48e-05	NP-specific	WDCP
3.11e-09	3.88509	0.322	0.19	1.56e-05	NP-specific	CXADR
3.15e-09	1.86038	0.359	0.196	1.58e-05	NP-specific	NUDT16L1
3.51e-09	1.74341	0.403	0.25	1.75e-05	NP-specific	ITIH5
3.72e-09	0.56096	0.558	0.428	1.86e-05	NP-specific	ALDH3A2
3.99e-09	3.37384	0.483	0.384	1.99e-05	NP-specific	SAMD12
4.3e-09	1.80936	0.539	0.433	2.15e-05	NP-specific	STAU2
4.37e-09	0.490452	0.309	0.172	2.18e-05	NP-specific	MTMR12
4.85e-09	1.58071	0.367	0.209	2.42e-05	NP-specific	HES1
5.1e-09	0.876429	0.274	0.16	2.55e-05	NP-specific	IFI27
5.1e-09	0.357487	0.429	0.297	2.55e-05	NP-specific	ZNF736
5.18e-09	1.07536	0.743	0.637	2.59e-05	NP-specific	ARRDC3
5.4e-09	1.45613	0.284	0.142	2.7e-05	NP-specific	MMP15
5.4e-09	0.31381	0.224	0.278	2.7e-05	NP-specific	OGFR
5.84e-09	0.478273	0.297	0.35	2.92e-05	NP-specific	EGR2
6.34e-09	0.440618	0.322	0.182	3.17e-05	NP-specific	CPT1C
7.84e-09	4.55352	0.411	0.281	3.92e-05	NP-specific	LYPD6
7.84e-09	1.06864	0.375	0.244	3.92e-05	NP-specific	HS3ST2
7.96e-09	0.25072	0.251	0.148	3.98e-05	NP-specific	PKLR
8.01e-09	2.03042	0.319	0.192	4e-05	NP-specific	ADCK1
8.5e-09	3.43886	0.367	0.211	4.25e-05	NP-specific	DSC2
9.4e-09	0.863946	0.792	0.736	4.7e-05	NP-specific	UBE2S
9.58e-09	0.990701	0.465	0.325	4.79e-05	NP-specific	AP1B1
9.96e-09	0.727187	0.44	0.297	4.98e-05	NP-specific	MED16
1.52e-08	1.02044	0.295	0.181	7.6e-05	NP-specific	PLK1
1.59e-08	1.18489	0.485	0.337	7.93e-05	NP-specific	UBXN11
1.6e-08	1.2424	0.276	0.327	7.99e-05	NP-specific	SYNE3
1.72e-08	3.0688	0.237	0.252	8.61e-05	NP-specific	CDH10
1.75e-08	0.525559	0.212	0.254	8.75e-05	NP-specific	SKIV2L
1.85e-08	0.308423	0.691	0.541	9.24e-05	NP-specific	CSRNP1
1.96e-08	0.468872	0.763	0.713	9.82e-05	NP-specific	ETS2
2.12e-08	1.76485	0.311	0.187	0.0001059	NP-specific	SALL4
2.26e-08	0.885056	0.309	0.182	0.000112847	NP-specific	HELB
2.27e-08	0.268892	0.239	0.282	0.000113684	NP-specific	PCDHB4
2.36e-08	1.65651	0.423	0.286	0.000117997	NP-specific	SMC6
2.4e-08	0.949657	0.266	0.145	0.000120164	NP-specific	RPS6KL1
2.44e-08	0.468891	0.347	0.213	0.000121846	NP-specific	JMJD4
2.56e-08	1.02636	0.514	0.367	0.000127912	NP-specific	EFNA5
2.95e-08	1.09436	0.292	0.165	0.00014763	NP-specific	NT5DC3
3.24e-08	0.841753	0.913	0.901	0.000161978	NP-specific	MAFF
3.25e-08	1.89311	0.334	0.207	0.000162402	NP-specific	ANKRD24
3.31e-08	3.52137	0.336	0.183	0.000165252	NP-specific	FILIP1L
3.31e-08	1.39045	0.286	0.159	0.000165736	NP-specific	BPIFC
3.42e-08	2.96026	0.297	0.139	0.000171199	NP-specific	VARS2
3.52e-08	4.17976	0.284	0.13	0.000175807	NP-specific	THPO
3.53e-08	0.820805	0.33	0.212	0.000176579	NP-specific	CBX7
3.84e-08	0.453517	0.263	0.142	0.000192203	NP-specific	IFI44L
4.24e-08	0.511304	0.268	0.157	0.000212139	NP-specific	ABHD12B
4.32e-08	0.967558	0.431	0.301	0.000216075	NP-specific	STARD8
4.7e-08	1.06401	0.297	0.169	0.000234808	NP-specific	ARL9
5.14e-08	2.82178	0.322	0.21	0.00025701	NP-specific	CDX4
5.22e-08	0.998324	0.488	0.337	0.000260907	NP-specific	XAB2
5.5e-08	0.757536	0.33	0.2	0.000274773	NP-specific	TTC39C
6.08e-08	1.28403	0.431	0.303	0.000304058	NP-specific	BCL2L11
6.22e-08	4.9474	0.276	0.108	0.000310967	NP-specific	H1-3
7.7e-08	1.652	0.293	0.168	0.000385161	NP-specific	ZNF850
9.64e-08	0.989883	0.357	0.224	0.000482036	NP-specific	STKLD1
1.07e-07	2.49411	0.309	0.173	0.000534895	NP-specific	RAD54B
1.22e-07	4.4655	0.34	0.182	0.000609589	NP-specific	CDK18
1.3e-07	1.14574	0.651	0.538	0.000647794	NP-specific	HOMER1
1.39e-07	0.383139	0.224	0.253	0.000694018	NP-specific	PTPRE
1.55e-07	1.14865	0.245	0.267	0.000777376	NP-specific	KLF8
1.56e-07	0.633824	0.295	0.336	0.000780177	NP-specific	NRP1
1.65e-07	0.414365	0.444	0.317	0.000825656	NP-specific	DAB2IP
1.81e-07	1.39229	0.577	0.516	0.00090422	NP-specific	TSC22D3
1.83e-07	0.666103	0.552	0.425	0.000914014	NP-specific	SMTN
2.02e-07	1.32794	0.463	0.346	0.00101088	NP-specific	CEP44
2.03e-07	1.50768	0.388	0.241	0.00101725	NP-specific	IDH1
2.14e-07	1.2628	0.257	0.279	0.00107204	NP-specific	BBOX1
2.16e-07	1.35181	0.514	0.407	0.00108018	NP-specific	ZSWIM3
2.17e-07	0.377723	0.282	0.173	0.00108555	NP-specific	SYP
2.18e-07	0.892264	0.504	0.616	0.00109053	NP-specific	MINDY4
2.23e-07	1.14885	0.353	0.224	0.00111366	NP-specific	ELAPOR1
2.37e-07	0.480697	0.301	0.176	0.00118648	NP-specific	INKA2
2.45e-07	2.52636	0.334	0.207	0.00122723	NP-specific	FYCO1
2.48e-07	0.890549	0.299	0.174	0.00124229	NP-specific	PEX6
2.5e-07	0.482826	0.324	0.187	0.00124804	NP-specific	ECM1
2.58e-07	2.05846	0.264	0.136	0.00128978	NP-specific	BBS10
3.38e-07	1.03769	0.425	0.288	0.00168979	NP-specific	COMMD4
3.43e-07	1.29155	0.359	0.23	0.00171338	NP-specific	C2CD2
3.55e-07	1.4748	0.456	0.356	0.00177558	NP-specific	LMO7
3.66e-07	0.55288	0.249	0.256	0.00182848	NP-specific	ZNF200
3.88e-07	0.511536	0.386	0.263	0.00194026	NP-specific	ADORA1
4.64e-07	1.961	0.361	0.246	0.00231943	NP-specific	NINL
5.29e-07	1.66316	0.739	0.655	0.00264295	NP-specific	PLCB1
5.35e-07	0.83677	0.483	0.356	0.00267699	NP-specific	HADH
5.65e-07	0.67429	0.272	0.153	0.00282681	NP-specific	ADAMTS13
6.12e-07	1.60846	0.297	0.182	0.00306033	NP-specific	LANCL3
6.26e-07	1.36984	0.419	0.297	0.0031291	NP-specific	UNC45A
6.36e-07	1.0583	0.286	0.151	0.00317851	NP-specific	UBL4A
7.19e-07	0.370822	0.425	0.295	0.00359663	NP-specific	MYLK
7.23e-07	1.29627	0.479	0.352	0.0036146	NP-specific	CEP290
7.24e-07	0.616709	0.388	0.265	0.00362221	NP-specific	GABRA5
8.05e-07	3.34886	0.334	0.222	0.00402445	NP-specific	FBXL16
8.37e-07	0.946783	0.409	0.284	0.00418571	NP-specific	ENO2
8.41e-07	0.6672	0.697	0.638	0.00420499	NP-specific	FGFR3
8.62e-07	1.25038	0.562	0.441	0.00430806	NP-specific	PPM1H
8.8e-07	0.633221	0.764	0.724	0.00440176	NP-specific	TXNRD1
1.11e-06	0.88319	0.295	0.173	0.00552879	NP-specific	LRRC56
1.11e-06	4.99598	0.344	0.187	0.00554858	NP-specific	TTC9
1.14e-06	1.71159	0.334	0.175	0.00571693	NP-specific	CDKN2C
1.28e-06	2.94875	0.434	0.307	0.00638776	NP-specific	SHISA6
1.37e-06	1.07891	0.533	0.391	0.00686052	NP-specific	TP63
1.6e-06	2.28726	0.259	0.146	0.00798642	NP-specific	SLC24A1
1.68e-06	3.41396	0.319	0.192	0.00839112	NP-specific	RHPN1
1.69e-06	1.4482	0.371	0.235	0.00844028	NP-specific	GHDC
1.7e-06	0.761038	0.247	0.286	0.00848179	NP-specific	GRIA1
1.84e-06	0.526625	0.255	0.284	0.00919069	NP-specific	CANT1
1.84e-06	2.55919	0.382	0.271	0.00922274	NP-specific	TRPM1
1.9e-06	0.541163	0.832	0.796	0.00947732	NP-specific	ACTN1
2.2e-06	0.262366	0.309	0.184	0.0109776	NP-specific	RNASEH2A
2.54e-06	2.06489	0.378	0.244	0.0127017	NP-specific	HS1BP3
2.64e-06	0.711987	0.844	0.857	0.0132122	NP-specific	APEX1
2.64e-06	0.477065	0.552	0.432	0.0132137	NP-specific	CSPG4
2.66e-06	0.469156	0.326	0.374	0.0132914	NP-specific	RAI14
2.66e-06	2.2867	0.264	0.144	0.0133035	NP-specific	IL5RA
3.22e-06	4.04714	0.292	0.16	0.0161035	NP-specific	GPRIN3
3.37e-06	0.741047	0.521	0.4	0.0168607	NP-specific	KLC2
3.39e-06	0.368389	0.639	0.574	0.0169322	NP-specific	ITGA6
3.63e-06	1.78177	0.44	0.321	0.0181556	NP-specific	CFAP61
3.88e-06	2.89984	0.326	0.205	0.0193932	NP-specific	CD200
3.96e-06	0.371287	0.259	0.146	0.019814	NP-specific	GPATCH3
5.19e-06	1.69521	0.793	0.729	0.0259715	NP-specific	GPM6B
5.61e-06	2.83191	0.512	0.417	0.0280422	NP-specific	CLYBL
5.69e-06	0.58282	0.384	0.249	0.0284604	NP-specific	PDK4
5.75e-06	5.00963	0.353	0.25	0.0287639	NP-specific	TAC1
6.73e-06	0.637077	0.61	0.49	0.0336557	NP-specific	FAM107B
6.77e-06	0.704297	0.936	0.911	0.033829	NP-specific	KCNMA1
6.8e-06	0.350521	0.293	0.189	0.0339945	NP-specific	STARD6
7.68e-06	0.436279	0.286	0.184	0.0384109	NP-specific	MIOX
7.9e-06	1.41243	0.27	0.163	0.0394843	NP-specific	ACVR2B
8.24e-06	0.379322	0.353	0.235	0.0412144	NP-specific	C1GALT1C1L
9.5e-06	1.30505	0.336	0.216	0.0474776	NP-specific	ZNF184
9.63e-06	0.74408	0.28	0.161	0.0481334	NP-specific	ERAL1
9.73e-06	5.24109	0.292	0.122	0.0486377	NP-specific	EREG
9.8e-06	0.859984	0.29	0.173	0.0490027	NP-specific	TEKT3
0	0.893705	0.996	0.958	0	common1	CPXM1
1.2e-299	1.30644	0.978	0.888	6.02e-296	common1	COL14A1
1.4e-273	1.07504	0.999	0.982	6.99e-270	common1	FBLN7
4.54e-187	0.811704	0.984	0.921	2.27e-183	common1	RBP4
4.52e-164	1.15087	0.986	0.941	2.26e-160	common1	simVEGF165
1.47e-156	1.20009	0.945	0.898	7.36e-153	common1	WIF1
4.08e-147	0.648496	1	0.997	2.04e-143	common1	NFATC2
7.7e-145	0.935412	0.978	0.938	3.85e-141	common1	TIMP3
1.09e-124	1.1103	0.867	0.761	5.45e-121	common1	PMEPA1
5.54e-124	1.76818	0.903	0.856	2.77e-120	common1	BMP2
6.29e-122	0.83494	0.065	0.304	3.15e-118	common1	SLC7A3
2.36e-118	0.521745	0.066	0.308	1.18e-114	common1	GPR27
9.13e-112	0.273535	0.025	0.253	4.56e-108	common1	DNASE1L2
1.02e-109	0.37269	0.072	0.302	5.09e-106	common1	P2RY14
5.21e-109	0.490603	1	0.999	2.6e-105	common1	SERPINA3
1.54e-106	0.626332	0.069	0.289	7.7e-103	common1	MEPE
2.37e-103	0.812163	0.98	0.942	1.19e-99	common1	IL1R1
2.19e-101	1.53835	0.786	0.724	1.1e-97	common1	C1QL1
1.54e-99	0.50307	0.067	0.307	7.7e-96	common1	WNT1
1.12e-98	0.944171	0.045	0.257	5.58e-95	common1	ENTPD2
6.61e-97	0.355808	0.084	0.329	3.31e-93	common1	PDE1B
5.99e-93	0.771273	1	0.996	3e-89	common1	ERRFI1
2.05e-92	0.309337	0.078	0.314	1.03e-88	common1	VASH2
5.71e-89	1.09115	0.09	0.317	2.86e-85	common1	HMHB1
3.5e-88	0.438016	0.045	0.262	1.75e-84	common1	KLK15
1.71e-87	0.359923	0.934	0.853	8.57e-84	common1	PCOLCE2
3.3e-84	2.05826	0.092	0.321	1.65e-80	common1	DKK4
1.28e-82	0.586848	0.111	0.355	6.41e-79	common1	BBS5
3.68e-81	0.837924	0.914	0.849	1.84e-77	common1	SMOC1
4.44e-80	0.313917	0.091	0.333	2.22e-76	common1	EIF5A2
9.87e-80	0.823731	0.074	0.3	4.93e-76	common1	YOD1
1.68e-79	0.475085	0.073	0.302	8.38e-76	common1	PLVAP
1.72e-79	0.375324	0.042	0.263	8.62e-76	common1	IL22RA1
2.11e-79	0.578703	0.046	0.271	1.06e-75	common1	NKX6-3
2.32e-79	0.935227	0.073	0.298	1.16e-75	common1	DMP1
4.06e-79	0.52806	0.097	0.336	2.03e-75	common1	NGFR
1.19e-78	0.471587	0.046	0.262	5.95e-75	common1	LYPD3
8.74e-78	0.569731	0.113	0.352	4.37e-74	common1	FBLL1
8.49e-77	0.756886	0.097	0.329	4.25e-73	common1	VIPR1
1.35e-76	0.326895	0.088	0.322	6.75e-73	common1	TBX18
5.05e-76	1.49249	0.098	0.323	2.53e-72	common1	FST
1.04e-75	0.570351	0.072	0.299	5.2e-72	common1	SMTNL2
1.51e-75	0.814682	0.824	0.745	7.55e-72	common1	CRISPLD1
1.54e-74	1.24448	0.139	0.374	7.7e-71	common1	FLNC
2.62e-74	0.809379	0.875	0.794	1.31e-70	common1	TMEM88
1e-73	0.629299	0.051	0.277	5.01e-70	common1	Metazoa-SRP.3194
1.09e-73	0.698368	0.069	0.288	5.44e-70	common1	RELB
1.53e-72	0.968201	0.052	0.262	7.67e-69	common1	SHOX2
5.1e-72	0.331532	0.055	0.272	2.55e-68	common1	HTD2
7.06e-72	0.884582	0.156	0.397	3.53e-68	common1	SYT12
2.29e-71	1.38328	0.814	0.774	1.14e-67	common1	TGFB2
2.44e-71	0.932073	0.125	0.362	1.22e-67	common1	STAB1
2.97e-71	0.290951	0.133	0.365	1.49e-67	common1	ZNF473
3.87e-71	0.386444	0.997	0.962	1.93e-67	common1	ITM2A
7.17e-70	0.674884	0.088	0.325	3.58e-66	common1	SLCO2A1
1.82e-68	0.412615	0.949	0.883	9.09e-65	common1	NFATC1
1.59e-67	1.59311	0.137	0.367	7.95e-64	common1	MMP12
3.27e-67	0.365734	0.1	0.329	1.63e-63	common1	ALDOB
5.65e-66	0.722835	0.947	0.896	2.83e-62	common1	SERPINE2
2.08e-65	0.631053	0.062	0.259	1.04e-61	common1	IL12A
2.59e-65	0.746433	0.045	0.268	1.29e-61	common1	TEKT2
3.74e-65	0.603542	0.086	0.312	1.87e-61	common1	CNTN2
3.88e-65	0.429932	0.094	0.318	1.94e-61	common1	FTCD
5.47e-65	0.657969	0.955	0.894	2.74e-61	common1	TARS1
6.13e-65	1.09223	0.091	0.313	3.07e-61	common1	DUOXA1
8.52e-65	1.01063	0.752	0.681	4.26e-61	common1	ENPP2
3.66e-64	1.23289	0.719	0.668	1.83e-60	common1	MTMR1
7.58e-64	0.756996	0.104	0.326	3.79e-60	common1	SS18L1
7.72e-64	1.29332	0.842	0.804	3.86e-60	common1	PDE4B
3.86e-63	0.459038	0.094	0.316	1.93e-59	common1	C18orf54
6.07e-63	1.05743	0.776	0.708	3.03e-59	common1	KCNK1
7.73e-63	0.564891	0.098	0.324	3.86e-59	common1	SPSB2
9.26e-63	0.297837	0.056	0.273	4.63e-59	common1	RRH
9.95e-63	1.05049	0.102	0.326	4.97e-59	common1	IFFO2
1.83e-62	1.53524	0.129	0.343	9.15e-59	common1	KIRREL1
5.37e-62	1.71748	0.156	0.381	2.68e-58	common1	CSF3
1.8e-61	0.329758	0.114	0.331	8.98e-58	common1	SOX30
3.45e-61	0.376754	0.057	0.277	1.72e-57	common1	TAS1R1
8.55e-61	0.490293	0.098	0.323	4.27e-57	common1	CREG2
6.4e-60	0.43319	0.067	0.283	3.2e-56	common1	SLC15A3
2.44e-59	0.826364	0.164	0.39	1.22e-55	common1	MDGA1
3.73e-59	1.15287	0.743	0.701	1.86e-55	common1	KLHL8
1.12e-58	1.27724	0.113	0.332	5.61e-55	common1	GID4
2.18e-58	0.277648	0.134	0.361	1.09e-54	common1	L1CAM
2.58e-58	0.589006	0.053	0.264	1.29e-54	common1	AUNIP
6.56e-58	1.50044	0.081	0.286	3.28e-54	common1	TMEM95
9.13e-57	0.256876	0.112	0.338	4.56e-53	common1	TADA2B
1.14e-56	0.871294	0.139	0.354	5.72e-53	common1	PRDM1
7.66e-56	1.18203	0.181	0.409	3.83e-52	common1	CXCL1
8.27e-56	0.67215	0.079	0.295	4.14e-52	common1	TH
3.47e-55	0.336908	0.05	0.26	1.73e-51	common1	HEPACAM
7.61e-55	1.12487	0.781	0.747	3.81e-51	common1	CPZ
9.15e-55	1.75041	0.706	0.703	4.58e-51	common1	SFRP5
1.05e-54	0.545819	0.937	0.897	5.23e-51	common1	SYT8
1.62e-54	0.499111	0.076	0.283	8.12e-51	common1	PCED1B
1.64e-54	0.835274	0.16	0.37	8.22e-51	common1	GPRC5A
2.77e-54	0.963942	0.805	0.777	1.38e-50	common1	DENND3
3e-54	0.752194	0.91	0.864	1.5e-50	common1	S100A16
7.89e-54	0.609543	0.068	0.283	3.95e-50	common1	HOXA13
1.14e-52	1.19056	0.597	0.521	5.69e-49	common1	GREM1
1.73e-52	0.563497	0.905	0.836	8.65e-49	common1	MLF1
2.14e-52	0.48801	0.072	0.278	1.07e-48	common1	RUFY4
4.97e-52	0.471031	0.072	0.273	2.49e-48	common1	GJA4
1.21e-51	0.753383	0.155	0.374	6.07e-48	common1	C1QTNF7
1.59e-51	0.96534	0.068	0.271	7.94e-48	common1	RSAD2
2.9e-50	0.384937	0.059	0.263	1.45e-46	common1	ZNF285
1.3e-49	0.513303	0.073	0.274	6.49e-46	common1	OTOP2
3.22e-49	0.715504	0.118	0.331	1.61e-45	common1	ZNF500
3.91e-49	0.283696	0.219	0.442	1.95e-45	common1	SFN
1.39e-48	1.0282	0.055	0.262	6.94e-45	common1	SDR16C5
2.42e-48	0.538546	0.12	0.332	1.21e-44	common1	PURB
3.24e-48	0.572509	0.072	0.272	1.62e-44	common1	HPDL
3.93e-48	0.378084	0.055	0.258	1.96e-44	common1	NRBP2
6.28e-48	0.832146	0.758	0.73	3.14e-44	common1	C1S
1.44e-47	0.503669	1	0.996	7.22e-44	common1	THBS1
1.84e-47	1.22301	0.102	0.307	9.21e-44	common1	VSIG10L2
3.04e-47	0.385285	0.049	0.254	1.52e-43	common1	PROK2
5.55e-47	0.322468	0.056	0.253	2.78e-43	common1	CLDND2
6.12e-47	0.278275	0.104	0.314	3.06e-43	common1	DTX1
6.95e-47	0.437044	0.057	0.25	3.47e-43	common1	LDLRAD2
8.38e-47	0.331251	0.15	0.369	4.19e-43	common1	CRYBA2
2.64e-46	0.956374	0.777	0.746	1.32e-42	common1	DYNC1I1
6.79e-46	0.253583	0.993	0.968	3.4e-42	common1	SERPING1
6.83e-46	0.876973	0.129	0.336	3.41e-42	common1	NOC2L
1.41e-45	0.612913	0.098	0.302	7.06e-42	common1	IL17RC
2.96e-45	0.73698	0.113	0.326	1.48e-41	common1	GMEB2
7.29e-45	0.315683	0.077	0.281	3.65e-41	common1	SH2D5
4.49e-44	0.449478	0.158	0.363	2.25e-40	common1	NLRC5
1.24e-43	0.342109	0.992	0.96	6.19e-40	common1	LTBP3
1.82e-43	0.781678	0.843	0.815	9.08e-40	common1	CLCF1
1.83e-43	0.998596	0.968	0.939	9.15e-40	common1	HBEGF
2.76e-43	1.98718	0.152	0.355	1.38e-39	common1	HLX
2.77e-43	1.22721	0.229	0.452	1.38e-39	common1	CCL7
7.52e-43	1.01464	0.198	0.408	3.76e-39	common1	GAN
2.46e-42	0.311836	0.063	0.263	1.23e-38	common1	FAM78A
2.85e-42	0.675329	0.816	0.772	1.43e-38	common1	RASSF8
4.23e-42	0.705573	0.136	0.343	2.11e-38	common1	RFX8
1.78e-41	0.750535	0.634	0.568	8.89e-38	common1	C12orf75
4.18e-41	1.01279	0.074	0.269	2.09e-37	common1	ZSCAN22
4.71e-41	0.367994	0.092	0.296	2.36e-37	common1	FAM227A
4.76e-41	0.552169	0.135	0.345	2.38e-37	common1	HOMEZ
8.6e-41	0.488931	0.123	0.332	4.3e-37	common1	FAM83G
2.51e-40	0.949676	0.147	0.349	1.25e-36	common1	OTUD3
3.55e-40	0.561049	0.168	0.378	1.78e-36	common1	SLC45A4
4.35e-40	0.865285	0.125	0.324	2.17e-36	common1	ZBTB9
5.7e-40	0.399998	0.071	0.272	2.85e-36	common1	CXCR4
1.63e-39	0.392278	0.999	0.986	8.15e-36	common1	ITGA5
6.37e-39	0.86176	0.109	0.308	3.18e-35	common1	GCSAML
6.7e-39	1.36502	0.69	0.661	3.35e-35	common1	RRP12
1.75e-38	1.67741	0.198	0.409	8.75e-35	common1	ESM1
2.4e-38	1.40363	0.121	0.314	1.2e-34	common1	LRRC4
2.71e-38	0.251106	0.155	0.369	1.35e-34	common1	BCDIN3D
1.39e-37	0.271801	0.962	0.916	6.94e-34	common1	SMOX
1.4e-37	1.4774	0.17	0.369	7e-34	common1	MASP1
1.61e-37	0.897499	0.125	0.324	8.06e-34	common1	DLL1
4.56e-37	0.720634	0.19	0.4	2.28e-33	common1	STARD8
8.66e-37	0.33394	0.12	0.319	4.33e-33	common1	RNASEL
9.78e-36	0.278942	0.085	0.284	4.89e-32	common1	CRYBG2
3.93e-35	0.510539	0.074	0.274	1.96e-31	common1	ARL10
4.22e-35	0.252678	0.128	0.329	2.11e-31	common1	MYLPF
8.58e-35	2.6199	0.522	0.537	4.29e-31	common1	CP
1.65e-34	0.526897	0.092	0.294	8.23e-31	common1	ZBED9
2.65e-34	1.46721	0.075	0.266	1.32e-30	common1	DMBT1
2.79e-34	1.15612	0.113	0.306	1.4e-30	common1	EFCC1
4.91e-34	0.470317	0.184	0.387	2.46e-30	common1	ALPK3
6.94e-34	0.637488	0.087	0.284	3.47e-30	common1	PRICKLE3
1.27e-33	0.360418	0.079	0.276	6.34e-30	common1	NLGN2
3.24e-33	0.514078	0.274	0.488	1.62e-29	common1	NABP1
3.34e-33	0.535411	0.072	0.258	1.67e-29	common1	MARVELD2
3.45e-33	0.447164	1	0.997	1.73e-29	common1	CD55
8.08e-33	0.733955	0.179	0.37	4.04e-29	common1	WDR4
3.35e-32	0.838448	0.087	0.286	1.67e-28	common1	ARMH1
1.21e-31	0.685707	0.784	0.778	6.07e-28	common1	RAMP1
1.23e-31	0.334004	0.2	0.399	6.15e-28	common1	TAP1
1.95e-31	0.356099	0.067	0.258	9.73e-28	common1	C1QL2
2.41e-31	1.08785	0.733	0.683	1.2e-27	common1	HAS2
2.84e-31	0.368375	0.087	0.273	1.42e-27	common1	SOX2
3.34e-31	0.560283	0.161	0.356	1.67e-27	common1	ADORA1
3.6e-31	0.693192	0.784	0.766	1.8e-27	common1	ESR1
6.55e-31	0.98142	0.238	0.442	3.27e-27	common1	SHISA2
9.95e-31	0.276161	0.269	0.469	4.98e-27	common1	GOLGA7B
1.2e-30	0.687089	0.88	0.865	6.01e-27	common1	NFKB1
1.63e-30	1.45749	0.718	0.721	8.15e-27	common1	APOD
2.63e-30	0.806364	0.214	0.419	1.31e-26	common1	STK32C
7.25e-30	1.56951	0.075	0.262	3.63e-26	common1	SLAMF8
8.09e-30	0.697122	0.141	0.333	4.04e-26	common1	CD40
1.06e-29	0.885726	0.218	0.407	5.31e-26	common1	MALL
1.16e-29	0.371345	0.24	0.439	5.8e-26	common1	AVP
2.23e-29	0.497363	0.108	0.294	1.11e-25	common1	SCNN1B
3.5e-29	0.663124	0.083	0.274	1.75e-25	common1	SERPINF1
7.81e-29	0.642737	0.08	0.269	3.91e-25	common1	ZMYND10
7.91e-29	0.784681	0.697	0.666	3.96e-25	common1	KAT2B
7.93e-29	0.751188	0.837	0.821	3.96e-25	common1	B4GALT1
8.21e-29	0.899984	0.68	0.658	4.11e-25	common1	IL6R
8.34e-29	0.329967	0.181	0.379	4.17e-25	common1	PYGO1
1.47e-28	1.37016	0.69	0.693	7.36e-25	common1	ITGA2
5.13e-28	0.443096	0.114	0.303	2.56e-24	common1	PARS2
9.37e-28	0.377729	0.083	0.266	4.69e-24	common1	DGAT2
1.11e-27	0.699256	0.304	0.509	5.54e-24	common1	GALNT9
1.14e-27	0.826277	0.17	0.354	5.69e-24	common1	CCNA1
1.36e-27	0.462132	0.084	0.262	6.8e-24	common1	HSPB8
1.38e-27	0.717342	0.155	0.348	6.89e-24	common1	LONRF2
1.69e-27	0.826526	0.755	0.754	8.47e-24	common1	IQSEC1
3.38e-27	0.925306	0.079	0.257	1.69e-23	common1	TEX22
3.41e-27	0.335238	0.073	0.259	1.7e-23	common1	DFFB
4.94e-27	0.274374	0.085	0.269	2.47e-23	common1	PITPNM2
5.43e-27	0.296594	0.116	0.306	2.72e-23	common1	DHX58
5.82e-27	0.347873	0.085	0.274	2.91e-23	common1	HES2
5.86e-27	0.313785	0.143	0.338	2.93e-23	common1	ABCC3
7.16e-27	0.719031	0.193	0.38	3.58e-23	common1	MAOA
1.03e-26	0.630974	0.17	0.357	5.15e-23	common1	TLR2
1.41e-26	0.269779	0.11	0.3	7.04e-23	common1	MMD2
1.51e-26	0.252594	0.105	0.293	7.54e-23	common1	ZNF691
1.57e-26	1.09258	0.138	0.321	7.85e-23	common1	SLC14A1
7.62e-26	0.389869	0.14	0.33	3.81e-22	common1	KCTD16
1.08e-25	0.774922	0.133	0.319	5.41e-22	common1	ZNF239
1.71e-25	1.00386	0.284	0.478	8.53e-22	common1	CORIN
2e-25	0.669595	0.121	0.306	1e-21	common1	RIBC1
2.72e-25	0.585384	0.085	0.271	1.36e-21	common1	PRSS16
3.06e-25	0.831506	0.202	0.393	1.53e-21	common1	HID1
3.45e-25	1.23852	0.488	0.491	1.72e-21	common1	VCAN
3.66e-25	0.828891	0.208	0.397	1.83e-21	common1	SGCA
5.5e-25	0.774514	0.089	0.275	2.75e-21	common1	DTHD1
1.65e-24	0.709839	0.137	0.321	8.24e-21	common1	KCNJ14
2.33e-24	0.338155	0.835	0.822	1.16e-20	common1	OGN
2.86e-24	0.363207	0.113	0.299	1.43e-20	common1	MYOM3
2.9e-24	1.17538	0.078	0.255	1.45e-20	common1	RFLNA
1.23e-23	0.440234	0.217	0.408	6.14e-20	common1	DAB2IP
1.37e-23	0.602361	0.173	0.364	6.86e-20	common1	EPSTI1
1.56e-23	0.275215	0.093	0.28	7.81e-20	common1	GPR162
2.01e-23	0.526895	0.072	0.257	1e-19	common1	ZAP70
4.34e-23	0.51031	0.184	0.367	2.17e-19	common1	SPATA1
4.89e-23	1.41721	0.242	0.429	2.44e-19	common1	CSF1
5.67e-23	0.601237	0.685	0.667	2.84e-19	common1	PTN
6.64e-23	0.646224	0.122	0.304	3.32e-19	common1	ZNF670
6.69e-23	1.70024	0.122	0.302	3.35e-19	common1	USP43
7.48e-23	0.504783	0.141	0.321	3.74e-19	common1	LMO3
1.17e-22	0.251722	1	1	5.84e-19	common1	ECRG4
1.38e-22	0.542609	0.166	0.346	6.91e-19	common1	CREB3L1
1.42e-22	0.781983	0.093	0.275	7.12e-19	common1	PTGFR
1.63e-22	0.730687	0.108	0.296	8.17e-19	common1	ADAMTS10
1.76e-22	0.439047	0.253	0.435	8.78e-19	common1	FBXO31
1.92e-21	0.487497	0.893	0.839	9.59e-18	common1	TIAM2
2.09e-21	0.528745	0.074	0.259	1.05e-17	common1	NFE2L3
2.84e-21	0.304318	0.09	0.273	1.42e-17	common1	CD38
2.86e-21	0.815634	0.683	0.681	1.43e-17	common1	MATN2
5.01e-21	2.7236	0.144	0.307	2.51e-17	common1	BMP3
7.25e-21	1.14449	0.294	0.488	3.63e-17	common1	LTBP2
1.31e-20	0.325331	0.077	0.258	6.54e-17	common1	MARCO
1.69e-20	0.497234	0.163	0.34	8.46e-17	common1	CCSAP
1.76e-20	0.605509	0.2	0.374	8.81e-17	common1	KCNIP3
1.98e-20	1.52883	0.329	0.528	9.91e-17	common1	MMP1
2.15e-20	0.400218	0.134	0.304	1.08e-16	common1	SOST
2.37e-20	0.522703	0.921	0.891	1.19e-16	common1	TMX4
2.65e-20	1.23703	0.233	0.253	1.33e-16	common1	MFAP4
3.07e-20	0.461556	0.878	0.84	1.54e-16	common1	APEX1
3.79e-20	0.618807	0.234	0.419	1.89e-16	common1	FBLN2
6.37e-20	1.7068	0.511	0.523	3.19e-16	common1	SFRP1
1.24e-19	0.897079	0.304	0.495	6.21e-16	common1	GAST
1.88e-19	0.322618	0.1	0.279	9.41e-16	common1	SCN4B
3.11e-19	0.568399	0.672	0.685	1.55e-15	common1	ASNS
3.63e-19	0.594802	0.07	0.25	1.81e-15	common1	ZNF549
4.78e-19	0.26539	0.896	0.873	2.39e-15	common1	DDX47
4.83e-19	0.295374	0.102	0.282	2.42e-15	common1	ZNF185
5.65e-19	0.700966	0.098	0.274	2.83e-15	common1	SYT17
5.91e-19	0.58015	0.084	0.26	2.95e-15	common1	GBP7
6.09e-19	0.902126	0.18	0.354	3.04e-15	common1	DIPK1B
1.04e-18	0.386579	0.132	0.306	5.21e-15	common1	CENPM
1.38e-18	0.298996	0.104	0.284	6.91e-15	common1	ZNF619
1.62e-18	0.528685	0.791	0.763	8.1e-15	common1	LTBP1
1.98e-18	0.726091	0.151	0.332	9.9e-15	common1	RAMP3
2.29e-18	1.00128	0.766	0.771	1.15e-14	common1	LIF
3.9e-18	0.345155	0.813	0.797	1.95e-14	common1	ECM2
5.1e-18	1.31694	0.655	0.67	2.55e-14	common1	SRGAP1
5.34e-18	0.590807	0.28	0.464	2.67e-14	common1	SETD4
6.15e-18	1.31917	0.209	0.377	3.07e-14	common1	PCDH1
8.86e-18	0.264558	0.895	0.86	4.43e-14	common1	EIF4EBP1
1.07e-17	1.2628	0.696	0.75	5.37e-14	common1	LRFN5
1.1e-17	1.47328	0.164	0.335	5.48e-14	common1	KCNC4
1.11e-17	0.576962	1	0.998	5.57e-14	common1	INHBA
1.57e-17	0.615555	0.215	0.385	7.83e-14	common1	OLFML2B
2.93e-17	0.433554	0.081	0.254	1.46e-13	common1	MBOAT4
5.16e-17	0.414002	0.078	0.251	2.58e-13	common1	MOCS3
5.47e-17	0.490258	0.277	0.452	2.74e-13	common1	BEND7
6.08e-17	0.723637	0.183	0.357	3.04e-13	common1	DENND2D
7.11e-17	0.966375	0.233	0.398	3.55e-13	common1	B3GNT5
8.31e-17	0.593182	0.176	0.351	4.16e-13	common1	ETV4
8.81e-17	0.96512	0.116	0.283	4.41e-13	common1	NUDT11
1.12e-16	0.271221	0.122	0.29	5.59e-13	common1	PKDCC
1.27e-16	0.847466	0.722	0.729	6.35e-13	common1	DDAH1
1.41e-16	0.437149	0.228	0.397	7.03e-13	common1	CARD6
2.11e-16	1.20353	0.343	0.537	1.06e-12	common1	CCL2
3.28e-16	0.346138	0.09	0.265	1.64e-12	common1	NOD2
3.38e-16	0.750577	0.184	0.352	1.69e-12	common1	ZNF662
3.93e-16	0.271401	0.926	0.888	1.97e-12	common1	CLEC11A
4.13e-16	0.509227	0.15	0.322	2.06e-12	common1	CFAP221
4.85e-16	0.594209	0.102	0.276	2.43e-12	common1	MST1R
6.65e-16	0.251862	0.476	0.628	3.32e-12	common1	PLAT
6.97e-16	0.705578	0.787	0.756	3.49e-12	common1	SPRY2
1.32e-15	1.32269	0.098	0.274	6.61e-12	common1	OXT
1.6e-15	1.13657	0.607	0.614	8.01e-12	common1	PPIF
3.28e-15	0.838986	0.113	0.282	1.64e-11	common1	KIF17
3.68e-15	0.772486	0.13	0.299	1.84e-11	common1	P2RY6
4.81e-15	0.377613	0.193	0.358	2.41e-11	common1	UHRF1
5.21e-15	0.574539	0.085	0.256	2.61e-11	common1	MYCBPAP
6.72e-15	0.45992	0.287	0.461	3.36e-11	common1	CCDC181
9.88e-15	0.740786	0.693	0.701	4.94e-11	common1	SLC6A8
1.45e-14	0.281237	0.166	0.342	7.25e-11	common1	STAT5B
1.53e-14	1.09951	0.262	0.428	7.64e-11	common1	AMPD3
1.59e-14	1.01502	0.582	0.578	7.93e-11	common1	ITGA6
2.73e-14	0.716147	0.592	0.589	1.36e-10	common1	MCM6
2.88e-14	0.309841	0.3	0.472	1.44e-10	common1	POLR1G
2.99e-14	0.810487	0.142	0.31	1.49e-10	common1	MOCS1
3.14e-14	0.256547	0.254	0.427	1.57e-10	common1	BDKRB2
3.39e-14	0.467381	0.212	0.381	1.7e-10	common1	CFAP69
3.99e-14	0.614249	0.707	0.703	2e-10	common1	KIAA0232
5.08e-14	0.369843	0.11	0.276	2.54e-10	common1	DOC2B
1.55e-13	1.72769	0.537	0.578	7.76e-10	common1	GFAP
1.9e-13	0.327198	0.112	0.284	9.49e-10	common1	ZSWIM4
2.09e-13	0.957947	0.166	0.328	1.05e-09	common1	ALDH1A3
2.82e-13	0.924923	0.129	0.294	1.41e-09	common1	GLP2R
3.09e-13	1.01483	0.616	0.651	1.54e-09	common1	SLC6A9
3.33e-13	0.284601	0.257	0.418	1.66e-09	common1	C19H19orf48
3.86e-13	0.277893	0.923	0.898	1.93e-09	common1	FAM20C
4.58e-13	0.399266	0.722	0.735	2.29e-09	common1	NGF
6.63e-13	0.712047	0.83	0.82	3.32e-09	common1	GFPT2
7.03e-13	0.35197	0.296	0.46	3.52e-09	common1	MXD1
7.68e-13	0.578476	0.125	0.288	3.84e-09	common1	MARCHF10
9.25e-13	0.837761	0.182	0.351	4.62e-09	common1	SPARCL1
1.03e-12	1.70272	0.472	0.502	5.15e-09	common1	ADAMTS3
1.23e-12	1.35387	0.196	0.359	6.15e-09	common1	DRAM1
1.36e-12	2.00126	0.128	0.285	6.81e-09	common1	PCDH18
2.51e-12	0.854208	0.135	0.301	1.26e-08	common1	C2
2.73e-12	1.21178	0.575	0.598	1.37e-08	common1	MAP3K5
3.37e-12	0.678018	0.114	0.279	1.69e-08	common1	SIM2
4.16e-12	0.708668	0.588	0.596	2.08e-08	common1	BOC
4.84e-12	0.390738	0.135	0.298	2.42e-08	common1	SARDH
5.22e-12	1.73861	0.365	0.548	2.61e-08	common1	PI3
6.1e-12	0.303827	0.835	0.816	3.05e-08	common1	PDPN
6.23e-12	1.06642	0.286	0.446	3.12e-08	common1	CMKLR1
8.27e-12	2.34593	0.263	0.297	4.14e-08	common1	IGFBP3
8.99e-12	0.641977	0.227	0.279	4.49e-08	common1	CLUH
1.01e-11	0.255391	0.197	0.359	5.06e-08	common1	LGI4
1.04e-11	0.624972	0.685	0.673	5.2e-08	common1	ITM2C
1.47e-11	0.582791	0.13	0.291	7.35e-08	common1	ZNF550
1.72e-11	0.878333	0.566	0.574	8.62e-08	common1	EMILIN1
1.75e-11	0.313193	0.182	0.346	8.74e-08	common1	EFHB
2.96e-11	0.606116	0.817	0.824	1.48e-07	common1	CREB5
3.47e-11	1.2272	0.464	0.477	1.73e-07	common1	ACSL1
3.46e-11	1.02595	0.22	0.377	1.73e-07	common1	PAPPA2
5.85e-11	0.290583	0.193	0.354	2.92e-07	common1	ZNF777
6.81e-11	0.662034	0.571	0.599	3.4e-07	common1	NTRK2
9.08e-11	0.35288	0.499	0.647	4.54e-07	common1	MEDAG
9.5e-11	0.887266	0.386	0.556	4.75e-07	common1	RNF144A
1.13e-10	0.278972	0.255	0.413	5.63e-07	common1	BAMBI
1.97e-10	0.671201	0.603	0.645	9.85e-07	common1	ENKUR
2.31e-10	0.523743	0.657	0.668	1.16e-06	common1	BAZ1A
2.69e-10	0.580138	0.137	0.297	1.34e-06	common1	ZNF598
2.98e-10	0.413488	0.217	0.374	1.49e-06	common1	KCND3
3.22e-10	0.274693	0.141	0.304	1.61e-06	common1	PRKAR2B
5.44e-10	0.948795	0.509	0.511	2.72e-06	common1	ELN
5.78e-10	1.26881	0.443	0.462	2.89e-06	common1	STX1A
5.93e-10	0.322795	0.797	0.797	2.96e-06	common1	CMIP
7.04e-10	0.297837	0.363	0.509	3.52e-06	common1	SHF
1.08e-09	1.13549	0.164	0.323	5.42e-06	common1	ATP8B1
1.13e-09	0.343219	0.098	0.263	5.66e-06	common1	PSMB11
1.18e-09	0.347224	0.728	0.776	5.88e-06	common1	SLC37A2
1.22e-09	1.39955	0.57	0.624	6.09e-06	common1	G0S2
1.7e-09	0.250163	0.14	0.301	8.5e-06	common1	ABCC9
2.2e-09	0.898432	0.585	0.606	1.1e-05	common1	HK2
2.46e-09	0.315676	0.652	0.753	1.23e-05	common1	NFKBIA
2.73e-09	0.524987	0.801	0.796	1.37e-05	common1	ACTN1
2.8e-09	0.382075	0.955	0.926	1.4e-05	common1	BIRC2
3.06e-09	0.444274	0.353	0.506	1.53e-05	common1	CSPG4
3.23e-09	0.578564	0.827	0.817	1.61e-05	common1	MDFI
3.8e-09	0.798953	0.718	0.734	1.9e-05	common1	ADGRE5
5.41e-09	0.263689	0.111	0.275	2.71e-05	common1	PHLPP2
6.4e-09	1.07563	0.328	0.489	3.2e-05	common1	FMNL3
6.92e-09	0.963055	0.301	0.451	3.46e-05	common1	ESYT3
7.39e-09	0.273367	0.829	0.809	3.7e-05	common1	TSC22D2
8.52e-09	0.2962	0.116	0.274	4.26e-05	common1	FBXO46
9.23e-09	0.564627	0.168	0.328	4.61e-05	common1	NEXMIF
9.39e-09	0.87578	0.362	0.393	4.69e-05	common1	SLC26A2
1.02e-08	0.283123	0.218	0.366	5.08e-05	common1	MNS1
1.85e-08	1.55195	0.197	0.349	9.26e-05	common1	TP53I11
2.07e-08	0.411319	0.748	0.758	0.000103515	common1	CD44
2.15e-08	0.642169	0.301	0.449	0.000107402	common1	PTRH1
2.66e-08	1.77337	0.276	0.416	0.000132841	common1	LGI2
2.95e-08	0.297475	0.214	0.367	0.00014753	common1	PRSS35
3.26e-08	0.482309	0.55	0.647	0.000162905	common1	ACLY
3.69e-08	0.440058	0.703	0.718	0.000184291	common1	SMC4
5.2e-08	1.08661	0.532	0.575	0.000259819	common1	GCNT1
5.45e-08	0.659227	0.553	0.577	0.000272452	common1	MMP2
5.64e-08	0.91398	0.259	0.407	0.000281863	common1	CHMP4C
6.86e-08	0.430466	0.265	0.417	0.000342983	common1	TLE2
7.67e-08	0.683295	0.311	0.461	0.000383705	common1	DENND2A
8.81e-08	2.66524	0.39	0.562	0.000440472	common1	IL6
9.42e-08	0.440488	0.78	0.827	0.000470997	common1	PTGS2
1.01e-07	0.336817	0.247	0.389	0.000506907	common1	PRR16
1.24e-07	0.325791	0.358	0.492	0.000619903	common1	SMTN
1.75e-07	0.563041	0.966	0.948	0.000875558	common1	TUBB2A
2.59e-07	0.495405	0.238	0.388	0.00129688	common1	PDGFRB
3.41e-07	0.450929	0.148	0.307	0.00170659	common1	SH3D21
4.32e-07	1.11314	0.471	0.517	0.00216202	common1	THAP2
4.98e-07	1.03548	0.484	0.532	0.00249108	common1	OSMR
5.78e-07	1.08363	0.605	0.65	0.00288829	common1	LONRF3
6.09e-07	0.251613	0.314	0.468	0.00304685	common1	TP63
6.37e-07	0.401453	0.753	0.762	0.00318332	common1	ADAMTSL3
6.5e-07	1.77764	0.138	0.285	0.00325138	common1	TSPAN18
7.67e-07	1.21891	0.318	0.364	0.00383635	common1	ZNF365
7.9e-07	0.542539	0.116	0.27	0.00394851	common1	ZFP1
8.12e-07	0.5131	0.353	0.497	0.00406037	common1	RARA
8.88e-07	0.392082	0.182	0.327	0.00444073	common1	OAF
9.36e-07	0.421034	0.358	0.506	0.00467835	common1	ZNF704
1e-06	0.867053	0.138	0.287	0.0050188	common1	SLC16A2
1.04e-06	0.792841	0.278	0.426	0.00517744	common1	ADAMTS1
1.31e-06	1.24374	0.144	0.287	0.00655852	common1	FAM110A
1.45e-06	0.444749	0.767	0.758	0.00723123	common1	DUSP14
1.46e-06	0.430635	0.107	0.262	0.00729459	common1	ZKSCAN8
1.5e-06	0.329513	0.36	0.499	0.00748205	common1	EFHD1
1.91e-06	1.47027	0.425	0.477	0.00955487	common1	CACHD1
2e-06	0.443706	0.291	0.429	0.0100151	common1	MIEF2
2.38e-06	0.257601	0.333	0.46	0.0118938	common1	ADAM15
2.78e-06	0.469044	0.204	0.351	0.0138897	common1	EAF2
2.96e-06	0.34546	0.159	0.305	0.0147778	common1	CDCA2
3.07e-06	0.992816	0.522	0.569	0.0153356	common1	CPNE2
3.26e-06	0.448775	0.249	0.391	0.0163025	common1	POLRMT
3.38e-06	0.48093	0.154	0.303	0.0168753	common1	CCNYL1
3.79e-06	0.434725	0.109	0.258	0.0189647	common1	PIANP
3.98e-06	1.49456	0.373	0.418	0.0199222	common1	CSDC2
6.68e-06	0.346146	0.331	0.468	0.0333837	common1	KLC2
6.89e-06	0.320555	0.467	0.605	0.0344585	common1	HOMER1
7.53e-06	0.942315	0.186	0.258	0.0376714	common1	PACSIN1
8.15e-06	1.34359	0.157	0.294	0.0407344	common1	DYNLT2
9.27e-68	1.14224	0.997	0.999	4.63e-64	common2	MGP
8.5e-39	0.872656	1	1	4.25e-35	common2	PRG4
9.43e-39	1.78618	0.795	0.895	4.71e-35	common2	CRTAC1
6.7e-38	0.263244	0.362	0.711	3.35e-34	common2	PDCD6
2.11e-31	0.317103	0.359	0.667	1.05e-27	common2	BIN1
2.46e-31	0.273554	0.252	0.558	1.23e-27	common2	TXNL4A
3.4e-31	0.30493	0.317	0.6	1.7e-27	common2	COBL
3.47e-30	0.505102	0.265	0.544	1.74e-26	common2	THRB
8.38e-30	0.292766	0.611	0.897	4.19e-26	common2	CTSD
6.36e-29	0.388259	0.265	0.539	3.18e-25	common2	STK32B
3.83e-28	0.473134	0.296	0.606	1.91e-24	common2	DPYD
5.42e-28	0.657365	0.096	0.299	2.71e-24	common2	CHST15
1.4e-27	0.461108	0.241	0.503	7.01e-24	common2	SGMS2
2.1e-27	0.274688	0.371	0.652	1.05e-23	common2	BCL2
5.89e-27	0.797983	0.199	0.457	2.95e-23	common2	FGF13
1.55e-26	0.376742	0.268	0.517	7.73e-23	common2	PLEKHN1
2.6e-26	0.645775	0.165	0.417	1.3e-22	common2	LMF2
2.95e-26	0.26157	0.08	0.251	1.48e-22	common2	NGFR
4.37e-26	0.337949	0.293	0.565	2.18e-22	common2	ZNF423
4.67e-26	0.767158	0.085	0.268	2.33e-22	common2	ABCA8
4.74e-26	0.527832	0.486	0.808	2.37e-22	common2	ITGB5
8.9e-26	0.348426	0.42	0.706	4.45e-22	common2	PLTP
9.07e-26	0.316956	0.301	0.576	4.54e-22	common2	PLCB4
9.41e-26	0.423078	0.141	0.416	4.71e-22	common2	EXOC3
1.17e-25	1.54926	0.066	0.25	5.83e-22	common2	CCNF
2.53e-25	0.285446	0.37	0.643	1.26e-21	common2	SERPINB9
3.77e-25	1.28239	0.121	0.317	1.88e-21	common2	SNCG
4.51e-25	0.561501	0.276	0.546	2.25e-21	common2	CD82
5.55e-25	0.318737	0.379	0.66	2.78e-21	common2	ITGBL1
8.77e-25	0.535095	1	1	4.39e-21	common2	CLU
2.01e-24	0.295327	0.213	0.476	1e-20	common2	SCARB1
2.1e-24	0.273178	0.119	0.36	1.05e-20	common2	DHCR24
2.73e-24	0.446522	0.204	0.475	1.36e-20	common2	ATP6V0D1
3.05e-24	5.04856	0.158	0.348	1.53e-20	common2	S100A9
7.16e-24	0.368908	0.096	0.281	3.58e-20	common2	EFNA2
8.6e-24	0.596228	0.248	0.492	4.3e-20	common2	EML3
1.22e-23	0.624788	0.249	0.527	6.09e-20	common2	MPPED2
1.94e-23	0.655007	0.27	0.535	9.69e-20	common2	FAM174C
2.08e-23	0.660575	0.163	0.37	1.04e-19	common2	C19H19orf48
7.12e-23	0.267736	0.538	0.795	3.56e-19	common2	MMP23B
7.65e-23	0.415209	0.216	0.48	3.83e-19	common2	ABHD2
8.16e-23	0.477146	0.306	0.577	4.08e-19	common2	DPH2
1.59e-22	0.302313	0.199	0.445	7.94e-19	common2	SIVA1
1.73e-22	0.362229	0.411	0.676	8.63e-19	common2	PHGDH
2.05e-22	0.442991	0.288	0.55	1.02e-18	common2	RNASEH2C
2.19e-22	0.5769	0.249	0.51	1.1e-18	common2	ARFGAP1
2.37e-22	0.746825	0.295	0.536	1.19e-18	common2	PCSK6
3.77e-22	0.574892	0.15	0.361	1.89e-18	common2	FBLN2
5.27e-22	0.3497	0.125	0.373	2.64e-18	common2	LXN
1.36e-21	1.38845	0.89	0.97	6.8e-18	common2	SOD2
2.85e-21	0.4632	0.132	0.326	1.42e-17	common2	ZNF736
3.29e-21	0.312443	0.132	0.297	1.65e-17	common2	GPRC5A
3.38e-21	0.385743	0.334	0.605	1.69e-17	common2	ITGA1
1.02e-20	0.515055	0.215	0.425	5.11e-17	common2	HLA-F
1.25e-20	0.841873	0.171	0.382	6.23e-17	common2	FGD4
1.43e-20	0.341399	0.187	0.373	7.15e-17	common2	SHISA2
1.73e-20	0.458643	0.321	0.606	8.67e-17	common2	TGFBR3
1.92e-20	0.404275	0.431	0.704	9.62e-17	common2	SOCS2
3.3e-20	0.507337	0.191	0.39	1.65e-16	common2	CGAS
4.37e-20	0.275733	0.55	0.84	2.19e-16	common2	COL5A1
4.49e-20	0.8701	0.089	0.261	2.24e-16	common2	C1GALT1C1L
5.33e-20	0.253145	0.353	0.621	2.67e-16	common2	COL5A2
8.03e-20	0.906072	0.197	0.414	4.01e-16	common2	AGMO
8.75e-20	1.6345	0.135	0.344	4.37e-16	common2	TM6SF1
8.94e-20	0.419653	0.271	0.517	4.47e-16	common2	LHFPL2
1.61e-19	0.727432	0.193	0.387	8.06e-16	common2	VCAM1
1.63e-19	0.559311	0.409	0.697	8.17e-16	common2	MFAP2
1.72e-19	0.35029	0.266	0.516	8.59e-16	common2	DLC1
5.8e-19	0.285182	0.466	0.745	2.9e-15	common2	ADIRF
6.22e-19	0.340753	0.487	0.748	3.11e-15	common2	CACYBP
8.88e-19	0.474992	0.196	0.446	4.44e-15	common2	PNKD
1.06e-18	0.330677	0.122	0.295	5.3e-15	common2	KLC3
1.22e-18	0.529304	0.326	0.583	6.11e-15	common2	SCG5
1.5e-18	0.729961	0.194	0.433	7.51e-15	common2	NUBP2
1.88e-18	0.46007	0.197	0.397	9.38e-15	common2	BEND7
2.24e-18	0.397117	0.202	0.406	1.12e-14	common2	PTRH1
2.26e-18	0.420543	0.509	0.782	1.13e-14	common2	SLC37A2
5.52e-18	0.94749	0.292	0.542	2.76e-14	common2	VSIR
5.7e-18	0.909763	0.224	0.448	2.85e-14	common2	GSDMD
5.82e-18	0.798062	0.989	1	2.91e-14	common2	INHBA
5.89e-18	0.414926	0.125	0.294	2.95e-14	common2	TLR2
6.7e-18	1.05805	0.47	0.768	3.35e-14	common2	SLC2A5
7e-18	0.419463	0.135	0.313	3.5e-14	common2	LYL1
8.19e-18	0.363977	0.114	0.282	4.09e-14	common2	LONRF2
1.46e-17	0.372364	0.473	0.744	7.28e-14	common2	CHI3L2
1.86e-17	0.428879	0.555	0.817	9.28e-14	common2	JDP2
2.95e-17	0.294915	0.135	0.351	1.48e-13	common2	ZNRD2
5.11e-17	0.318361	0.426	0.669	2.56e-13	common2	ARRDC3
7.11e-17	0.756214	0.122	0.264	3.55e-13	common2	TSPAN33
7.47e-17	0.631136	0.277	0.512	3.73e-13	common2	SCAND1
7.63e-17	0.469147	0.364	0.613	3.82e-13	common2	COL12A1
7.97e-17	0.646082	0.265	0.516	3.98e-13	common2	SH3KBP1
7.96e-17	0.594743	0.346	0.576	3.98e-13	common2	P3H2
9.51e-17	0.61999	0.397	0.656	4.75e-13	common2	CDC37L1
1.07e-16	0.443491	0.42	0.68	5.33e-13	common2	CAMK2A
1.12e-16	0.566591	0.393	0.637	5.62e-13	common2	ADAMTSL4
1.13e-16	0.352241	0.243	0.455	5.65e-13	common2	TMPO
1.56e-16	0.528222	0.193	0.429	7.78e-13	common2	TFDP1
1.58e-16	1.19035	0.238	0.473	7.88e-13	common2	PPM1H
1.83e-16	0.516806	0.375	0.602	9.15e-13	common2	APBB1IP
1.85e-16	0.663147	0.497	0.829	9.24e-13	common2	COL1A1
3.93e-16	0.418625	0.478	0.754	1.96e-12	common2	LRFN5
4.89e-16	0.959691	0.15	0.319	2.45e-12	common2	CACNB1
5.22e-16	0.352282	0.348	0.588	2.61e-12	common2	FAM110B
5.75e-16	0.851112	0.251	0.461	2.88e-12	common2	OSGIN1
7.39e-16	0.433542	0.207	0.417	3.7e-12	common2	SCAMP4
1.07e-15	1.85418	0.105	0.262	5.37e-12	common2	F5
1.31e-15	0.970417	0.245	0.469	6.57e-12	common2	LYN
1.47e-15	0.548947	0.218	0.433	7.34e-12	common2	HEG1
1.81e-15	0.351387	0.26	0.467	9.05e-12	common2	RFNG
2.09e-15	0.309837	0.519	0.777	1.04e-11	common2	KIAA0040
2.15e-15	1.3124	0.111	0.277	1.08e-11	common2	IL18R1
2.96e-15	0.46208	0.445	0.702	1.48e-11	common2	NIBAN1
4.79e-15	0.410016	0.105	0.301	2.39e-11	common2	MRGPRF
6.22e-15	0.58881	0.161	0.338	3.11e-11	common2	BDNF
6.53e-15	0.49997	0.494	0.748	3.26e-11	common2	MANF
7.11e-15	0.529165	0.169	0.373	3.56e-11	common2	PHF19
1.13e-14	0.619775	0.339	0.582	5.66e-11	common2	TMEM47
1.25e-14	0.604519	0.091	0.263	6.23e-11	common2	MEIS1
1.26e-14	1.65068	0.158	0.323	6.31e-11	common2	PDE2A
1.44e-14	0.387322	0.511	0.778	7.2e-11	common2	FIBIN
2.48e-14	0.583164	0.111	0.259	1.24e-10	common2	ZNF256
3.67e-14	0.360426	0.135	0.283	1.83e-10	common2	HLX
3.88e-14	0.322934	0.105	0.314	1.94e-10	common2	PKN1
3.95e-14	1.03285	0.136	0.316	1.98e-10	common2	KIF1A
4.6e-14	0.283259	0.135	0.275	2.3e-10	common2	RBP1
4.96e-14	0.276278	0.771	0.96	2.48e-10	common2	CDH13
5.22e-14	0.599282	0.129	0.263	2.61e-10	common2	FBLL1
5.43e-14	0.762286	0.393	0.632	2.71e-10	common2	ZEB2
6.49e-14	0.67131	0.266	0.478	3.25e-10	common2	AKR1B1
6.68e-14	1.13441	0.169	0.367	3.34e-10	common2	SHROOM4
8.1e-14	1.10253	0.213	0.401	4.05e-10	common2	LRFN2
8.25e-14	0.310002	0.116	0.267	4.12e-10	common2	SPACA6
1.01e-13	0.333942	0.179	0.335	5.04e-10	common2	ESM1
1.08e-13	0.599939	0.13	0.29	5.42e-10	common2	GABRA5
1.2e-13	0.549607	0.545	0.808	5.98e-10	common2	IFI6
1.31e-13	0.711204	0.144	0.29	6.55e-10	common2	NLRC5
1.34e-13	0.990717	0.367	0.634	6.72e-10	common2	MAN1A1
1.42e-13	0.321857	0.384	0.606	7.1e-10	common2	MEDAG
1.44e-13	0.447667	0.24	0.443	7.2e-10	common2	SGTA
3.65e-13	0.807158	0.15	0.302	1.83e-09	common2	ZNF304
3.91e-13	1.08456	0.133	0.317	1.96e-09	common2	HLA-DRA
4.15e-13	0.979095	0.132	0.264	2.08e-09	common2	BBS5
4.77e-13	1.08046	0.204	0.38	2.39e-09	common2	MYOC
4.91e-13	1.06461	0.138	0.303	2.45e-09	common2	FAM180B
6.99e-13	0.864564	0.064	0.251	3.5e-09	common2	GGA1
7.9e-13	0.435532	0.998	0.999	3.95e-09	common2	SERPINA1
1.17e-12	1.41364	0.143	0.281	5.85e-09	common2	GDF5
1.27e-12	0.671868	0.224	0.407	6.36e-09	common2	KAZALD1
1.31e-12	0.379437	0.118	0.314	6.54e-09	common2	PLA2G4A
1.31e-12	0.392527	0.149	0.339	6.57e-09	common2	TSPAN5
1.44e-12	0.548484	0.271	0.482	7.2e-09	common2	MAML2
1.72e-12	0.44314	0.65	0.899	8.62e-09	common2	NBL1
1.8e-12	0.433916	0.19	0.384	9.02e-09	common2	AIP
2.05e-12	0.899031	0.304	0.543	1.03e-08	common2	PRRX2
2.25e-12	0.332524	0.163	0.347	1.13e-08	common2	RFLNB
3.73e-12	0.357084	0.177	0.346	1.87e-08	common2	MVD
5.73e-12	0.450941	0.103	0.253	2.87e-08	common2	PARP15
6.8e-12	0.858113	0.129	0.327	3.4e-08	common2	DOCK8
8.2e-12	0.330997	0.152	0.329	4.1e-08	common2	ARAP1
9.56e-12	0.539835	0.174	0.33	4.78e-08	common2	TAP1
9.64e-12	0.535237	0.182	0.357	4.82e-08	common2	ETV1
1.11e-11	0.648386	0.602	0.879	5.54e-08	common2	NINJ1
1.32e-11	0.655321	0.422	0.656	6.6e-08	common2	ANK2
1.64e-11	0.404803	0.135	0.284	8.19e-08	common2	ORC6
2.03e-11	0.725866	0.281	0.473	1.01e-07	common2	SSC5D
2.86e-11	0.361363	0.149	0.282	1.43e-07	common2	MMP12
2.88e-11	0.64018	0.199	0.385	1.44e-07	common2	XG
2.96e-11	0.415378	0.473	0.689	1.48e-07	common2	GBP3
3.4e-11	0.449839	0.177	0.353	1.7e-07	common2	PTGES
3.49e-11	0.677484	0.354	0.552	1.74e-07	common2	ATF5
3.53e-11	0.256895	0.143	0.314	1.77e-07	common2	RNPEPL1
4.34e-11	1.71887	0.161	0.32	2.17e-07	common2	ARHGAP45
5.57e-11	0.544699	0.111	0.297	2.78e-07	common2	MLST8
5.63e-11	0.494734	0.478	0.734	2.82e-07	common2	TGFBI
6.05e-11	0.600482	0.254	0.446	3.03e-07	common2	KLF12
6.44e-11	0.423311	0.099	0.28	3.22e-07	common2	LTC4S
6.95e-11	0.503068	0.251	0.459	3.48e-07	common2	TPD52L1
7.88e-11	0.830181	0.213	0.383	3.94e-07	common2	SLC48A1
8.11e-11	0.97687	0.296	0.503	4.06e-07	common2	PLAAT3
1.03e-10	0.687295	0.55	0.783	5.16e-07	common2	TSPAN2
1.22e-10	0.599545	0.13	0.269	6.12e-07	common2	RFX8
1.62e-10	0.576025	0.527	0.783	8.12e-07	common2	ADAMTSL3
1.71e-10	0.60288	0.121	0.302	8.56e-07	common2	TFPI
1.87e-10	0.381926	0.138	0.278	9.35e-07	common2	CCSAP
2.28e-10	0.275165	0.255	0.447	1.14e-06	common2	STARD10
2.7e-10	0.680456	0.139	0.312	1.35e-06	common2	SLC9A3R2
3.06e-10	0.380224	0.994	0.999	1.53e-06	common2	SOD3
3.23e-10	0.753868	0.227	0.429	1.61e-06	common2	MAOB
3.64e-10	0.414552	0.113	0.275	1.82e-06	common2	SERTAD4
3.86e-10	0.540772	0.135	0.295	1.93e-06	common2	ZER1
4.07e-10	0.339461	0.226	0.392	2.03e-06	common2	DUSP6
4.3e-10	1.01292	0.147	0.291	2.15e-06	common2	TBC1D2
4.39e-10	0.589431	0.249	0.426	2.2e-06	common2	BOP1
6.36e-10	1.95629	0.204	0.368	3.18e-06	common2	CLEC3B
6.58e-10	1.19199	0.114	0.264	3.29e-06	common2	LINGO1
8.31e-10	0.556847	0.122	0.294	4.16e-06	common2	SERPINI1
9.26e-10	0.525148	0.171	0.342	4.63e-06	common2	MRPL28
1.24e-09	0.731816	0.353	0.544	6.2e-06	common2	GSAP
1.52e-09	0.628855	0.202	0.37	7.61e-06	common2	BDKRB2
1.53e-09	0.579589	0.163	0.307	7.63e-06	common2	PRDM15
1.62e-09	0.396737	0.511	0.773	8.08e-06	common2	SEMA3E
1.66e-09	0.845681	0.141	0.269	8.31e-06	common2	C1orf94
1.75e-09	0.267467	0.671	0.905	8.77e-06	common2	TIMP1
2.23e-09	0.819474	0.284	0.463	1.11e-05	common2	MRPS24
2.5e-09	0.251642	0.201	0.383	1.25e-05	common2	DACH1
2.95e-09	0.522447	0.201	0.366	1.48e-05	common2	GTF3C1
4.01e-09	0.676467	0.592	0.812	2e-05	common2	RASSF8
5.85e-09	0.289612	0.163	0.296	2.93e-05	common2	DENND2D
5.91e-09	0.44184	0.129	0.251	2.96e-05	common2	ZBTB9
7.23e-09	0.688423	0.193	0.334	3.62e-05	common2	NDP
7.82e-09	0.534634	0.132	0.298	3.91e-05	common2	SLC25A39
8e-09	0.366968	0.992	0.999	4e-05	common2	CD55
8.85e-09	0.82765	0.169	0.355	4.43e-05	common2	GPS1
1.05e-08	0.325118	0.223	0.384	5.27e-05	common2	CLCN7
1.47e-08	0.764309	0.522	0.785	7.37e-05	common2	NOS2
1.49e-08	0.793565	0.143	0.294	7.45e-05	common2	OSBPL3
1.59e-08	0.75998	0.13	0.255	7.96e-05	common2	IL7
1.79e-08	0.332795	0.124	0.252	8.97e-05	common2	PNLDC1
1.89e-08	0.695715	0.475	0.687	9.44e-05	common2	SLC40A1
[truncated: 2,163 more rows]
